# Supplementary material for: Quantitative proteomics reveals significant variation in host responses of cattle with differing buffalo fly susceptibility
Source: Front Immunol. 2024 Jul 16;15:1402123. doi: 10.3389/fimmu.2024.1402123 (PMC11289981; doi:10.3389/fimmu.2024.1402123)
Supplement: Supplementary file 1 [file Table_1.xlsx]

## Sheet: S1-Protein Pilot IDs
Supplementary Table 1. Proteins identified by LC-MS/MS in the Pooled serum sample
N	Total	%Cov(95)	Accession	Name	Peptides(95%)	Species
1	255.71	90.28	tr|A0A140T897|A0A140T897_BOVIN	Albumin OS=Bos taurus OX=9913 GN=ALB PE=4 SV=1	1472	BOVIN
2	177.23	70.73	sp|Q7SIH1|A2MG_BOVIN	Alpha-2-macroglobulin OS=Bos taurus OX=9913 GN=A2M PE=1 SV=2	320	BOVIN
3	156.55	58.52	sp|Q2UVX4|CO3_BOVIN	Complement C3 OS=Bos taurus OX=9913 GN=C3 PE=1 SV=2	213	BOVIN
4	97.17	71.73	tr|G3X6N3|G3X6N3_BOVIN	Beta-1 metal-binding globulin OS=Bos taurus OX=9913 GN=TF PE=1 SV=2	236	BOVIN
5	87.31	37.23	tr|F1MVK1|F1MVK1_BOVIN	C4a anaphylatoxin OS=Bos taurus OX=9913 GN=LOC107131209 PE=4 SV=3	54	BOVIN
6	65.71	70.3	tr|A0A3Q1M3L6|A0A3Q1M3L6_BOVIN	Uncharacterized protein OS=Bos taurus OX=9913 PE=1 SV=1	222	BOVIN
7	58.37	41.5	sp|Q28085|CFAH_BOVIN	Complement factor H OS=Bos taurus OX=9913 GN=CFH PE=1 SV=3	42	BOVIN
8	56.84	77.22	tr|G5E513|G5E513_BOVIN	Uncharacterized protein OS=Bos taurus OX=9913 PE=1 SV=2	112	BOVIN
9	47.59	72.83	tr|V6F9A2|V6F9A2_BOVIN	Apolipoprotein A-I preproprotein OS=Bos taurus OX=9913 GN=APOA1 PE=3 SV=1	103	BOVIN
10	60.37	79.75	tr|G3N0V0|G3N0V0_BOVIN	Uncharacterized protein OS=Bos taurus OX=9913 PE=1 SV=1	153	BOVIN
11	42.57	15.9	tr|G5E5A8|G5E5A8_BOVIN	Fibronectin OS=Bos taurus OX=9913 GN=FN1 PE=4 SV=1	27	BOVIN
12	38.69	28.03	tr|F1N076|F1N076_BOVIN	Ceruloplasmin OS=Bos taurus OX=9913 GN=CP PE=1 SV=3	26	BOVIN
13	37.9	39.61	sp|P01044|KNG1_BOVIN	Kininogen-1 OS=Bos taurus OX=9913 GN=KNG1 PE=1 SV=1	33	BOVIN
14	37.35	53.59	tr|I7CT57|I7CT57_BOVIN	Gc-globulin OS=Bos taurus OX=9913 PE=2 SV=1	54	BOVIN
15	36.73	74.36	tr|Q1RMN8|Q1RMN8_BOVIN	Immunoglobulin light chain, lambda gene cluster OS=Bos taurus OX=9913 GN=IGL@ PE=2 SV=1	135	BOVIN
16	36.62	31.44	tr|Q5EA67|Q5EA67_BOVIN	Inter-alpha (Globulin) inhibitor H4 (Plasma Kallikrein-sensitive glycoprotein) OS=Bos taurus OX=9913 GN=ITIH4 PE=2 SV=1	31	BOVIN
17	37.92	23.46	tr|F1MJK3|F1MJK3_BOVIN	Uncharacterized protein OS=Bos taurus OX=9913 GN=LOC506828 PE=3 SV=3	33	BOVIN
18	35.7	6.35	tr|E1BNR0|E1BNR0_BOVIN	Apolipoprotein B OS=Bos taurus OX=9913 GN=APOB PE=1 SV=3	20	BOVIN
19	33.81	37.8	sp|Q29437|AOCX_BOVIN	Primary amine oxidase, liver isozyme OS=Bos taurus OX=9913 PE=1 SV=1	30	BOVIN
20	33.39	38.3	tr|A0A452DJK6|A0A452DJK6_BOVIN	Serpin A3-1 OS=Bos taurus OX=9913 GN=SERPINA3-1 PE=3 SV=1	43	BOVIN
21	32.94	14.67	tr|F1MY85|F1MY85_BOVIN	Complement C5a anaphylatoxin OS=Bos taurus OX=9913 GN=C5 PE=1 SV=3	23	BOVIN
22	32.56	46.19	tr|A0A452DI25|A0A452DI25_BOVIN	Hemopexin OS=Bos taurus OX=9913 GN=HPX PE=4 SV=1	50	BOVIN
23	30.34	45.05	tr|A0A3Q1MJT2|A0A3Q1MJT2_BOVIN	Alpha-1B-glycoprotein OS=Bos taurus OX=9913 GN=A1BG PE=1 SV=1	46	BOVIN
24	30.19	43.03	sp|P34955|A1AT_BOVIN	Alpha-1-antiproteinase OS=Bos taurus OX=9913 GN=SERPINA1 PE=1 SV=1	44	BOVIN
25	30.05	37.12	tr|A0A452DI66|A0A452DI66_BOVIN	Prothrombin OS=Bos taurus OX=9913 GN=F2 PE=3 SV=1	22	BOVIN
26	30.15	32.98	sp|P81187|CFAB_BOVIN	Complement factor B OS=Bos taurus OX=9913 GN=CFB PE=1 SV=2	33	BOVIN
27	29.85	59.47	tr|V6F7X3|V6F7X3_BOVIN	Apolipoprotein A-IV OS=Bos taurus OX=9913 GN=APOA4 PE=3 SV=1	21	BOVIN
28	27.61	36.6	tr|A0A3Q1NJR8|A0A3Q1NJR8_BOVIN	Antithrombin-III OS=Bos taurus OX=9913 GN=SERPINC1 PE=3 SV=1	16	BOVIN
29	26.42	28.61	tr|F1N1I6|F1N1I6_BOVIN	Actin-depolymerizing factor OS=Bos taurus OX=9913 GN=GSN PE=1 SV=2	19	BOVIN
30	22.77	15.3	tr|F1N3A1|F1N3A1_BOVIN	Thrombospondin-1 OS=Bos taurus OX=9913 GN=THBS1 PE=3 SV=1	18	BOVIN
31	30.03	64.69	tr|A0A3Q1LPG0|A0A3Q1LPG0_BOVIN	Uncharacterized protein OS=Bos taurus OX=9913 PE=1 SV=1	50	BOVIN
32	22.17	52.37	tr|B0JYN6|B0JYN6_BOVIN	Alpha-2-HS-glycoprotein OS=Bos taurus OX=9913 GN=AHSG PE=2 SV=1	66	BOVIN
33	22.12	24.36	tr|Q9BGU1|Q9BGU1_BOVIN	Histidine-rich glycoprotein OS=Bos taurus OX=9913 GN=BTHRG PE=2 SV=1	22	BOVIN
34	22.02	78.62	tr|D4QBB3|D4QBB3_BOVIN	Hemoglobin beta OS=Bos taurus OX=9913 GN=HBB PE=3 SV=1	31	BOVIN
35	21.76	18.71	tr|A5D7R6|A5D7R6_BOVIN	ITIH2 protein OS=Bos taurus OX=9913 GN=ITIH2 PE=1 SV=1	17	BOVIN
36	21.81	24.63	sp|P06868|PLMN_BOVIN	Plasminogen OS=Bos taurus OX=9913 GN=PLG PE=1 SV=2	14	BOVIN
37	21.52	23.07	sp|Q0VCM5|ITIH1_BOVIN	Inter-alpha-trypsin inhibitor heavy chain H1 OS=Bos taurus OX=9913 GN=ITIH1 PE=1 SV=1	16	BOVIN
38	20.35	25.57	sp|Q28065|C4BPA_BOVIN	C4b-binding protein alpha chain OS=Bos taurus OX=9913 GN=C4BPA PE=2 SV=1	15	BOVIN
39	20.31	52.08	tr|B0JYP6|B0JYP6_BOVIN	IGK protein OS=Bos taurus OX=9913 GN=IGK PE=2 SV=1	34	BOVIN
40	228.94	87.15	tr|B0JYQ0|B0JYQ0_BOVIN	ALB protein OS=Bos taurus OX=9913 GN=ALB PE=2 SV=1	1277	BOVIN
41	19.81	23.67	tr|F6R4P6|F6R4P6_BOVIN	Serpin family D member 1 OS=Bos taurus OX=9913 GN=SERPIND1 PE=3 SV=1	13	BOVIN
42	19.51	25	sp|G3MYZ3|AFAM_BOVIN	Afamin OS=Bos taurus OX=9913 GN=AFM PE=1 SV=1	14	BOVIN
43	18.01	26.89	sp|P01017|ANGT_BOVIN	Angiotensinogen OS=Bos taurus OX=9913 GN=AGT PE=1 SV=2	10	BOVIN
44	17.77	33.81	tr|Q5J801|Q5J801_BOVIN	Endopin 2B OS=Bos taurus OX=9913 PE=2 SV=1	23	BOVIN
45	16.37	56	sp|P81644|APOA2_BOVIN	Apolipoprotein A-II OS=Bos taurus OX=9913 GN=APOA2 PE=1 SV=2	26	BOVIN
46	15.74	23.46	tr|Q32PI4|Q32PI4_BOVIN	Complement factor I OS=Bos taurus OX=9913 GN=CFI PE=2 SV=1	12	BOVIN
47	15.65	42.32	tr|A0A140T843|A0A140T843_BOVIN	Apolipoprotein H OS=Bos taurus OX=9913 GN=APOH PE=4 SV=1	17	BOVIN
48	15.54	20.8	tr|Q3ZBS7|Q3ZBS7_BOVIN	Vitronectin OS=Bos taurus OX=9913 GN=VTN PE=1 SV=1	14	BOVIN
49	14.01	33.66	tr|Q5GN72|Q5GN72_BOVIN	Alpha-1-acid glycoprotein OS=Bos taurus OX=9913 GN=agp PE=2 SV=2	15	BOVIN
50	13.62	31.55	tr|Q2KIW1|Q2KIW1_BOVIN	Paraoxonase OS=Bos taurus OX=9913 GN=PON1 PE=1 SV=1	11	BOVIN
51	13.43	33.03	sp|P17697|CLUS_BOVIN	Clusterin OS=Bos taurus OX=9913 GN=CLU PE=1 SV=1	10	BOVIN
52	13	27.75	tr|Q2KIF2|Q2KIF2_BOVIN	Leucine-rich alpha-2-glycoprotein 1 OS=Bos taurus OX=9913 GN=LRG1 PE=2 SV=1	11	BOVIN
53	12.98	60.56	tr|A0A1K0FUD3|A0A1K0FUD3_BOVIN	Globin C1 OS=Bos taurus OX=9913 GN=GLNC1 PE=3 SV=1	20	BOVIN
54	77.29	32.62	tr|E1BH06|E1BH06_BOVIN	C4a anaphylatoxin OS=Bos taurus OX=9913 GN=C4A PE=1 SV=3	49	BOVIN
55	11.7	20.67	sp|Q95121|PEDF_BOVIN	Pigment epithelium-derived factor OS=Bos taurus OX=9913 GN=SERPINF1 PE=1 SV=1	6	BOVIN
56	11.67	19.17	tr|A0A3Q1MU98|A0A3Q1MU98_BOVIN	Complement component C9 OS=Bos taurus OX=9913 GN=C9 PE=1 SV=1	8	BOVIN
57	11.38	4.809	tr|F1N0I3|F1N0I3_BOVIN	Coagulation factor V OS=Bos taurus OX=9913 GN=F5 PE=3 SV=3	8	BOVIN
58	11.11	41.15	tr|G3N0S9|G3N0S9_BOVIN	Uncharacterized protein OS=Bos taurus OX=9913 PE=4 SV=2	9	BOVIN
59	11.11	56.02	sp|Q2KIT0|HP20_BOVIN	Protein HP-20 homolog OS=Bos taurus OX=9913 PE=2 SV=1	22	BOVIN
60	11.05	40.09	sp|Q2KIX7|HP251_BOVIN	Protein HP-25 homolog 1 OS=Bos taurus OX=9913 PE=1 SV=1	31	BOVIN
61	11.05	23	tr|A5D7Q2|A5D7Q2_BOVIN	Uncharacterized protein OS=Bos taurus OX=9913 PE=2 SV=1	12	BOVIN
62	10.35	6.558	tr|E1B805|E1B805_BOVIN	Uncharacterized protein OS=Bos taurus OX=9913 GN=LOC528040 PE=4 SV=3	6	BOVIN
63	9.53	20.12	sp|P28800|A2AP_BOVIN	Alpha-2-antiplasmin OS=Bos taurus OX=9913 GN=SERPINF2 PE=1 SV=2	7	BOVIN
64	13.52	41.63	tr|F1MLW8|F1MLW8_BOVIN	Uncharacterized protein OS=Bos taurus OX=9913 GN=LOC100847119 PE=1 SV=2	57	BOVIN
65	9.36	18.6	tr|A0A3Q1M564|A0A3Q1M564_BOVIN	Adiponectin OS=Bos taurus OX=9913 GN=ADIPOQ PE=4 SV=1	7	BOVIN
66	8.91	24.26	sp|P23805|CONG_BOVIN	Conglutinin OS=Bos taurus OX=9913 GN=CGN1 PE=1 SV=2	6	BOVIN
67	8.8	18.26	tr|F1MMK9|F1MMK9_BOVIN	Alpha-1-microglobulin OS=Bos taurus OX=9913 GN=KIF12 PE=3 SV=3	10	BOVIN
68	8.39	16.24	tr|E1BMJ0|E1BMJ0_BOVIN	Serpin family G member 1 OS=Bos taurus OX=9913 GN=SERPING1 PE=3 SV=3	5	BOVIN
69	31.77	36.03	sp|P01045|KNG2_BOVIN	Kininogen-2 OS=Bos taurus OX=9913 GN=KNG2 PE=1 SV=1	28	BOVIN
70	8	20.57	tr|A0A452DIU4|A0A452DIU4_BOVIN	Tetranectin OS=Bos taurus OX=9913 GN=CLEC3B PE=4 SV=1	4	BOVIN
71	8	17.07	sp|P60712|ACTB_BOVIN	Actin, cytoplasmic 1 OS=Bos taurus OX=9913 GN=ACTB PE=1 SV=1	4	BOVIN
72	7.98	16.63	tr|A6QNW7|A6QNW7_BOVIN	CD5 molecule like OS=Bos taurus OX=9913 GN=CD5L PE=2 SV=1	6	BOVIN
73	7.07	46.05	sp|Q2KIU3|HP252_BOVIN	Protein HP-25 homolog 2 OS=Bos taurus OX=9913 PE=2 SV=1	12	BOVIN
74	6.39	22.22	sp|Q58D62|FETUB_BOVIN	Fetuin-B OS=Bos taurus OX=9913 GN=FETUB PE=1 SV=1	7	BOVIN
75	29.35	59.05	tr|A6QM09|A6QM09_BOVIN	Uncharacterized protein OS=Bos taurus OX=9913 PE=2 SV=1	112	BOVIN
76	6.29	5.27	tr|A0A3Q1MP40|A0A3Q1MP40_BOVIN	Complement component C7 OS=Bos taurus OX=9913 GN=C7 PE=3 SV=1	3	BOVIN
77	6.22	11.86	tr|Q6T182|Q6T182_BOVIN	Sex hormone-binding globulin (Fragment) OS=Bos taurus OX=9913 GN=SHBG PE=2 SV=1	4	BOVIN
78	12.3	23.21	sp|A6QPQ2|SPA38_BOVIN	Serpin A3-8 OS=Bos taurus OX=9913 GN=SERPINA3-8 PE=2 SV=1	15	BOVIN
79	10.68	19.85	tr|A0A6B9SDW5|A0A6B9SDW5_BOVIN	Ig heavy chain variable region (Fragment) OS=Bos taurus OX=9913 PE=2 SV=1	15	BOVIN
80	37.88	20.63	tr|A0A3Q1MNN6|A0A3Q1MNN6_BOVIN	Uncharacterized protein OS=Bos taurus OX=9913 GN=LOC506828 PE=3 SV=1	32	BOVIN
81	6	9.847	tr|Q2KIH5|Q2KIH5_BOVIN	Complement component 8, alpha polypeptide OS=Bos taurus OX=9913 GN=C8A PE=2 SV=1	3	BOVIN
82	6	44.79	tr|V6F9A3|V6F9A3_BOVIN	Apolipoprotein C-III OS=Bos taurus OX=9913 GN=ApoC3 PE=3 SV=1	5	BOVIN
83	5.68	31.34	tr|Q32L14|Q32L14_BOVIN	Retinol-binding protein OS=Bos taurus OX=9913 GN=RBP4 PE=2 SV=1	3	BOVIN
84	5.71	51.59	tr|Q3SYR8|Q3SYR8_BOVIN	Immunoglobulin J chain OS=Bos taurus OX=9913 GN=JCHAIN PE=1 SV=1	9	BOVIN
85	24.22	30.66	sp|Q3ZEJ6|SPA33_BOVIN	Serpin A3-3 OS=Bos taurus OX=9913 GN=SERPINA3-3 PE=1 SV=2	37	BOVIN
86	9.85	30.77	tr|A0A6B9SDZ6|A0A6B9SDZ6_BOVIN	Ig heavy chain variable region (Fragment) OS=Bos taurus OX=9913 PE=2 SV=1	12	BOVIN
87	16.8	55.35	tr|A0A3Q1LUE9|A0A3Q1LUE9_BOVIN	Ig-like domain-containing protein OS=Bos taurus OX=9913 PE=1 SV=1	35	BOVIN
88	40.74	61.81	tr|G5E5T5|G5E5T5_BOVIN	Uncharacterized protein OS=Bos taurus OX=9913 PE=1 SV=2	82	BOVIN
89	4.01	6.813	tr|Q3SYR0|Q3SYR0_BOVIN	Serpin peptidase inhibitor, clade A (Alpha-1 antiproteinase, antitrypsin), member 7 OS=Bos taurus OX=9913 GN=SERPINA7 PE=2 SV=1	2	BOVIN
90	87.23	63.45	tr|K4JDT2|K4JDT2_BOVIN	Alpha-2-macroglobulin variant 20 OS=Bos taurus OX=9913 GN=A2M PE=2 SV=1	189	BOVIN
91	4.01	7.556	tr|Q2HJF0|Q2HJF0_BOVIN	Serotransferrin-like OS=Bos taurus OX=9913 GN=LOC525947 PE=2 SV=1	3	BOVIN
92	4	2.795	tr|Q0V7N2|Q0V7N2_BOVIN	C3/C5 convertase OS=Bos taurus OX=9913 GN=C2 PE=2 SV=1	2	BOVIN
93	4	4.317	tr|F1MJ12|F1MJ12_BOVIN	Complement C1s subcomponent OS=Bos taurus OX=9913 GN=C1S PE=4 SV=1	2	BOVIN
94	4	4.255	tr|Q09TE3|Q09TE3_BOVIN	Insulin-like growth factor binding protein acid labile subunit OS=Bos taurus OX=9913 GN=IGFALS PE=2 SV=1	2	BOVIN
95	4	14.98	tr|A0A3B0J267|A0A3B0J267_BOVIN	Adiponectin A OS=Bos taurus OX=9913 GN=ADIA PE=4 SV=1	2	BOVIN
96	4	11.79	tr|F1MS32|F1MS32_BOVIN	Apolipoprotein D OS=Bos taurus OX=9913 GN=APOD PE=3 SV=3	2	BOVIN
97	4	6.445	tr|F1MNN7|F1MNN7_BOVIN	Lipopolysaccharide-binding protein OS=Bos taurus OX=9913 GN=LBP PE=3 SV=2	2	BOVIN
98	4	6.091	tr|E1BH94|E1BH94_BOVIN	Peptidoglycan recognition protein 2 OS=Bos taurus OX=9913 GN=PGLYRP2 PE=3 SV=3	2	BOVIN
99	4	7.647	tr|A0A140T891|A0A140T891_BOVIN	Pantetheinase OS=Bos taurus OX=9913 GN=VNN1 PE=3 SV=1	2	BOVIN
100	5.92	39.06	tr|A0A3Q1M1Z4|A0A3Q1M1Z4_BOVIN	Ig-like domain-containing protein OS=Bos taurus OX=9913 PE=4 SV=1	6	BOVIN
101	3.82	7.484	tr|A0A3Q1ME55|A0A3Q1ME55_BOVIN	Complement C8 gamma chain OS=Bos taurus OX=9913 GN=C8G PE=4 SV=1	2	BOVIN
102	3.77	4.236	tr|Q2TBQ1|Q2TBQ1_BOVIN	Coagulation factor XIII B chain OS=Bos taurus OX=9913 GN=F13B PE=2 SV=1	2	BOVIN
103	3.77	7.255	tr|F1MYN5|F1MYN5_BOVIN	Fibulin-1 OS=Bos taurus OX=9913 GN=FBLN1 PE=1 SV=3	2	BOVIN
104	9.1	28.24	tr|A0A6B9SDM9|A0A6B9SDM9_BOVIN	Ig heavy chain variable region (Fragment) OS=Bos taurus OX=9913 PE=2 SV=1	9	BOVIN
105	3.61	13.38	tr|A0A452DK44|A0A452DK44_BOVIN	Zinc-alpha-2-glycoprotein OS=Bos taurus OX=9913 GN=AZGP1 PE=3 SV=1	3	BOVIN
106	3.44	7.416	tr|F6QND5|F6QND5_BOVIN	Fibrinogen alpha chain OS=Bos taurus OX=9913 GN=FGA PE=4 SV=1	6	BOVIN
107	21.82	82.07	tr|D4QBB4|D4QBB4_BOVIN	Globin A1 OS=Bos taurus OX=9913 GN=HBB PE=3 SV=1	35	BOVIN
108	3.08	20.98	tr|C4T8B4|C4T8B4_BOVIN	Pentaxin OS=Bos taurus OX=9913 GN=CRP PE=2 SV=1	3	BOVIN
109	19.44	55.83	tr|F1MZ96|F1MZ96_BOVIN	Uncharacterized protein OS=Bos taurus OX=9913 PE=1 SV=3	32	BOVIN
110	36.92	51.27	sp|Q3MHN5|VTDB_BOVIN	Vitamin D-binding protein OS=Bos taurus OX=9913 GN=GC PE=2 SV=1	53	BOVIN
111	2.63	8.48	sp|Q05443|LUM_BOVIN	Lumican OS=Bos taurus OX=9913 GN=LUM PE=1 SV=1	2	BOVIN
112	2.58	29.2	tr|A0A6B9SCJ6|A0A6B9SCJ6_BOVIN	Ig lamda chain variable region (Fragment) OS=Bos taurus OX=9913 PE=2 SV=1	4	BOVIN
113	38.96	67.75	tr|A0A3Q1M032|A0A3Q1M032_BOVIN	Uncharacterized protein OS=Bos taurus OX=9913 PE=1 SV=1	85	BOVIN
114	2.12	2.153	tr|Q3MHH8|Q3MHH8_BOVIN	Alpha-amylase OS=Bos taurus OX=9913 GN=AMY2A PE=2 SV=1	1	BOVIN
115	2.09	6.95	tr|Q68RU0|Q68RU0_BOVIN	Ovarian and testicular apolipoprotein N OS=Bos taurus OX=9913 GN=ApoN PE=2 SV=1	2	BOVIN
116	94.66	70.31	sp|Q29443|TRFE_BOVIN	Serotransferrin OS=Bos taurus OX=9913 GN=TF PE=2 SV=1	229	BOVIN
117	10.63	25.11	tr|A0A3Q1ML26|A0A3Q1ML26_BOVIN	Ig-like domain-containing protein OS=Bos taurus OX=9913 PE=4 SV=1	21	BOVIN
118	17.93	28.95	sp|A2I7N1|SPA35_BOVIN	Serpin A3-5 OS=Bos taurus OX=9913 GN=SERPINA3-5 PE=3 SV=1	33	BOVIN
119	12	48.25	tr|A0A6B9SDT6|A0A6B9SDT6_BOVIN	Ig lamda chain variable region (Fragment) OS=Bos taurus OX=9913 PE=2 SV=1	28	BOVIN
120	56.92	39.68	tr|A0A3Q1MP45|A0A3Q1MP45_BOVIN	Complement factor H OS=Bos taurus OX=9913 GN=CFH PE=4 SV=1	42	BOVIN
121	51.07	71.8	tr|K4JB97|K4JB97_BOVIN	Alpha-2-macroglobulin variant 4 OS=Bos taurus OX=9913 GN=A2M PE=2 SV=1	81	BOVIN
122	46.74	39.35	sp|P01030|CO4_BOVIN	Complement C4 (Fragments) OS=Bos taurus OX=9913 GN=C4 PE=1 SV=2	31	BOVIN
123	31.37	53.19	tr|A6H7J7|A6H7J7_BOVIN	Uncharacterized protein OS=Bos taurus OX=9913 PE=2 SV=1	118	BOVIN
124	24.5	48.31	tr|A5PK72|A5PK72_BOVIN	Uncharacterized protein OS=Bos taurus OX=9913 PE=2 SV=1	105	BOVIN
125	22.77	15.47	sp|Q28178|TSP1_BOVIN	Thrombospondin-1 OS=Bos taurus OX=9913 GN=THBS1 PE=2 SV=2	17	BOVIN
126	22.19	30.66	tr|G3N1U4|G3N1U4_BOVIN	Serpin A3-3 OS=Bos taurus OX=9913 GN=SERPINA3-3 PE=1 SV=1	34	BOVIN
127	16.49	30.6	tr|G8JKW7|G8JKW7_BOVIN	Serpin A3-7 OS=Bos taurus OX=9913 GN=SERPINA3-7 PE=3 SV=2	25	BOVIN
128	12.73	64.75	tr|G3MZE0|G3MZE0_BOVIN	Ig-like domain-containing protein OS=Bos taurus OX=9913 PE=4 SV=2	31	BOVIN
129	10.61	34.11	tr|A0A6B9SBJ6|A0A6B9SBJ6_BOVIN	Ig heavy chain variable region (Fragment) OS=Bos taurus OX=9913 PE=2 SV=1	16	BOVIN
130	10.56	16.27	tr|A0A6B9SF17|A0A6B9SF17_BOVIN	Ig heavy chain variable region (Fragment) OS=Bos taurus OX=9913 PE=2 SV=1	14	BOVIN
131	10.56	34.11	tr|A0A6B9SDY5|A0A6B9SDY5_BOVIN	Ig heavy chain variable region (Fragment) OS=Bos taurus OX=9913 PE=2 SV=1	14	BOVIN
132	6.47	29.7	tr|A0A6B9SBF3|A0A6B9SBF3_BOVIN	Ig heavy chain variable region (Fragment) OS=Bos taurus OX=9913 PE=2 SV=1	7	BOVIN
133	6.02	6.902	tr|Q6LBN7|Q6LBN7_BOVIN	Lactoferrin (Fragment) OS=Bos taurus OX=9913 PE=2 SV=1	8	BOVIN
134	2.34	27.13	tr|A0A6B9SE04|A0A6B9SE04_BOVIN	Ig heavy chain variable region (Fragment) OS=Bos taurus OX=9913 PE=2 SV=1	4	BOVIN
135	2	7.631	sp|O02659|MBL2_BOVIN	Mannose-binding protein C OS=Bos taurus OX=9913 GN=MBL PE=2 SV=1	1	BOVIN
136	2	1.939	tr|G3MZ71|G3MZ71_BOVIN	Keratin 2 OS=Bos taurus OX=9913 GN=KRT2 PE=1 SV=2	1	BOVIN
137	2	8.136	tr|F1MD83|F1MD83_BOVIN	C-X-C motif chemokine OS=Bos taurus OX=9913 GN=PPBP PE=1 SV=2	1	BOVIN
138	2	4.251	tr|F1MBC5|F1MBC5_BOVIN	Christmas factor OS=Bos taurus OX=9913 GN=F9 PE=4 SV=3	1	BOVIN
139	2	0.3152	tr|E1BLB6|E1BLB6_BOVIN	DNA-dependent protein kinase catalytic subunit OS=Bos taurus OX=9913 GN=PRKDC PE=3 SV=3	1	BOVIN
140	2	4.29	tr|A8DBT6|A8DBT6_BOVIN	Monocyte differentiation antigen CD14 OS=Bos taurus OX=9913 GN=CD14 PE=4 SV=1	1	BOVIN
141	2	2.264	tr|A0A452DIJ6|A0A452DIJ6_BOVIN	Keratin, type II cytoskeletal 79 OS=Bos taurus OX=9913 GN=KRT79 PE=3 SV=1	1	BOVIN
142	2	3.107	tr|A0A3Q1NJ24|A0A3Q1NJ24_BOVIN	Carboxypeptidase B2 OS=Bos taurus OX=9913 GN=CPB2 PE=3 SV=1	1	BOVIN
143	2	0.559	tr|A0A3Q1MAS2|A0A3Q1MAS2_BOVIN	Maltase-glucoamylase OS=Bos taurus OX=9913 GN=MGAM PE=3 SV=1	1	BOVIN
144	2	1.73	sp|Q2KJ63|KLKB1_BOVIN	Plasma kallikrein OS=Bos taurus OX=9913 GN=KLKB1 PE=2 SV=1	1	BOVIN
145	2	15.65	sp|O46375|TTHY_BOVIN	Transthyretin OS=Bos taurus OX=9913 GN=TTR PE=1 SV=1	1	BOVIN
146	2	0.5774	RRRRRtr|G5E5L5|G5E5L5_BOVIN	REVERSED Transport and Golgi organization protein 1 homolog OS=Bos taurus OX=9913 GN=MIA3 PE=4 SV=2	1	BOVIN
147	2	3.807	tr|Q3SYT3|Q3SYT3_BOVIN	Complement component 1, r subcomponent OS=Bos taurus OX=9913 GN=C1R PE=2 SV=1	1	BOVIN
148	2	9.091	tr|Q32PA1|Q32PA1_BOVIN	CD59 glycoprotein OS=Bos taurus OX=9913 GN=CD59 PE=2 SV=1	1	BOVIN
149	2	7.576	tr|F6QN80|F6QN80_BOVIN	Ig-like domain-containing protein OS=Bos taurus OX=9913 PE=4 SV=1	1	BOVIN
150	2	4.693	tr|Q1LZE5|Q1LZE5_BOVIN	Cysteine-serine-rich nuclear protein 3 OS=Bos taurus OX=9913 GN=CSRNP3 PE=2 SV=1	1	BOVIN
151	2	2.428	tr|Q17QL7|Q17QL7_BOVIN	KRT15 protein OS=Bos taurus OX=9913 GN=KRT15 PE=1 SV=2	1	BOVIN
152	2	5.952	tr|Q148D1|Q148D1_BOVIN	Coiled-coil domain containing 12 OS=Bos taurus OX=9913 GN=CCDC12 PE=2 SV=1	1	BOVIN
153	2	3.323	tr|Q0VCK6|Q0VCK6_BOVIN	Hexosyltransferase OS=Bos taurus OX=9913 GN=B3GALNT1 PE=2 SV=1	1	BOVIN
154	2	2.02	tr|M0QVZ6|M0QVZ6_BOVIN	Keratin, type II cytoskeletal 5 OS=Bos taurus OX=9913 GN=KRT5 PE=3 SV=2	1	BOVIN
155	2	2.507	tr|G3MXA1|G3MXA1_BOVIN	Mab-21 like 2 OS=Bos taurus OX=9913 GN=MAB21L2 PE=3 SV=1	1	BOVIN
156	2	3.898	tr|F1N102|F1N102_BOVIN	Complement component 8 subunit beta OS=Bos taurus OX=9913 GN=C8B PE=3 SV=3	1	BOVIN
157	2	0.7826	tr|F1N0R5|F1N0R5_BOVIN	von Willebrand factor OS=Bos taurus OX=9913 GN=VWF PE=4 SV=3	1	BOVIN
158	2	0.5925	tr|F1MYC9|F1MYC9_BOVIN	Spectrin beta chain OS=Bos taurus OX=9913 GN=SPTBN1 PE=1 SV=1	1	BOVIN
159	2	1.931	tr|F1MM86|F1MM86_BOVIN	Complement component C6 OS=Bos taurus OX=9913 GN=C6 PE=3 SV=2	1	BOVIN
160	2	1.531	tr|F1MFB3|F1MFB3_BOVIN	Gem-associated protein 6 OS=Bos taurus OX=9913 GN=GEMIN6 PE=3 SV=3	1	BOVIN
161	2	2.721	tr|F1MCY0|F1MCY0_BOVIN	Phosphodiesterase OS=Bos taurus OX=9913 GN=PDE1C PE=3 SV=2	1	BOVIN
162	2	1.074	tr|F1MC50|F1MC50_BOVIN	Intersectin 2 OS=Bos taurus OX=9913 GN=ITSN2 PE=4 SV=3	1	BOVIN
163	2	1.029	tr|E1BKX1|E1BKX1_BOVIN	Hyaluronoglucosaminidase OS=Bos taurus OX=9913 GN=CEMIP PE=3 SV=1	1	BOVIN
164	2	1.282	tr|E1BDL2|E1BDL2_BOVIN	Tetratricopeptide repeat domain 7A OS=Bos taurus OX=9913 GN=TTC7A PE=4 SV=1	1	BOVIN
165	2	4.491	tr|B0JYN3|B0JYN3_BOVIN	L-lactate dehydrogenase OS=Bos taurus OX=9913 GN=LDHB PE=2 SV=1	1	BOVIN
166	2	2.77	tr|A6QQE6|A6QQE6_BOVIN	MSH3 protein (Fragment) OS=Bos taurus OX=9913 GN=MSH3 PE=2 SV=1	1	BOVIN
167	2	2.212	tr|A5PJ69|A5PJ69_BOVIN	SERPINA10 protein OS=Bos taurus OX=9913 GN=SERPINA10 PE=2 SV=1	1	BOVIN
168	2	2.482	tr|A0A3Q1MMZ1|A0A3Q1MMZ1_BOVIN	WSC domain containing 2 OS=Bos taurus OX=9913 GN=WSCD2 PE=3 SV=1	1	BOVIN
169	2	2.976	tr|A0A3Q1MG04|A0A3Q1MG04_BOVIN	Fibrinogen beta chain OS=Bos taurus OX=9913 GN=FGB PE=4 SV=1	7	BOVIN
170	2	1.071	RRRRRtr|A0A3Q1N7I7|A0A3Q1N7I7_BOVIN	REVERSED Phosphoinositide phospholipase C OS=Bos taurus OX=9913 GN=PLCH2 PE=4 SV=1	1	BOVIN
171	2	0.6341	RRRRRtr|E1BKN6|E1BKN6_BOVIN	REVERSED Ankyrin repeat domain 12 OS=Bos taurus OX=9913 GN=ANKRD12 PE=4 SV=1	1	BOVIN
172	2	0.6413	RRRRRtr|A0A3Q1LNB3|A0A3Q1LNB3_BOVIN	REVERSED Ankyrin repeat domain 12 OS=Bos taurus OX=9913 GN=ANKRD12 PE=4 SV=1	1	BOVIN
173	1.7	5.028	RRRRRtr|A0A3Q1MQE0|A0A3Q1MQE0_BOVIN	REVERSED ADP-ribosylation factor 4 OS=Bos taurus OX=9913 GN=ARF4 PE=1 SV=1	1	BOVIN
174	1.7	5	RRRRRsp|Q3SZF2|ARF4_BOVIN	REVERSED ADP-ribosylation factor 4 OS=Bos taurus OX=9913 GN=ARF4 PE=2 SV=3	1	BOVIN
175	35.79	39.61	tr|A0A140T8C8|A0A140T8C8_BOVIN	Bradykinin OS=Bos taurus OX=9913 GN=KNG1 PE=4 SV=1	32	BOVIN
176	29.34	56.88	tr|F1MNV5|F1MNV5_BOVIN	Kininogen-1 OS=Bos taurus OX=9913 GN=KNG1 PE=4 SV=2	32	BOVIN
177	10.42	25.38	tr|A0A6B9SE50|A0A6B9SE50_BOVIN	Ig heavy chain variable region (Fragment) OS=Bos taurus OX=9913 PE=2 SV=1	14	BOVIN
178	3.62	59.29	tr|A0A6B9SDW4|A0A6B9SDW4_BOVIN	Ig lamda chain variable region (Fragment) OS=Bos taurus OX=9913 PE=2 SV=1	4	BOVIN
179	1.42	1.43	tr|E1BIG6|E1BIG6_BOVIN	Transferrin receptor protein 1 OS=Bos taurus OX=9913 GN=TFRC PE=3 SV=3	1	BOVIN
180	8.94	10.67	tr|A0A452DHX8|A0A452DHX8_BOVIN	Amine oxidase OS=Bos taurus OX=9913 GN=LOC100138645 PE=3 SV=1	9	BOVIN
181	1.17	9.15	tr|Q1RMP3|Q1RMP3_BOVIN	CutA divalent cation tolerance homolog (E. coli) OS=Bos taurus OX=9913 GN=CUTA PE=2 SV=1	1	BOVIN
182	0.9	5.069	tr|E1BCW0|E1BCW0_BOVIN	HGF activator OS=Bos taurus OX=9913 GN=HGFAC PE=4 SV=3	2	BOVIN
183	0.86	11.64	tr|Q17QC8|Q17QC8_BOVIN	Complement factor properdin OS=Bos taurus OX=9913 GN=CFP PE=2 SV=1	3	BOVIN
184	0.82	1.616	tr|A0A3Q1NAF6|A0A3Q1NAF6_BOVIN	Vitamin K-dependent protein S OS=Bos taurus OX=9913 GN=PROS1 PE=4 SV=1	1	BOVIN
185	0.8	1.372	RRRRRtr|E1B716|E1B716_BOVIN	REVERSED SHC-transforming protein 1 OS=Bos taurus OX=9913 GN=SHC1 PE=4 SV=2	1	BOVIN
186	9.32	24.24	tr|A0A6B9SE14|A0A6B9SE14_BOVIN	Ig heavy chain variable region (Fragment) OS=Bos taurus OX=9913 PE=2 SV=1	14	BOVIN
187	0.45	0.6676	tr|E1BFP0|E1BFP0_BOVIN	NHS like 1 OS=Bos taurus OX=9913 GN=NHSL1 PE=3 SV=3	1	BOVIN
188	0.37	8.397	tr|A0A6B9SBD0|A0A6B9SBD0_BOVIN	Ig heavy chain variable region (Fragment) OS=Bos taurus OX=9913 PE=2 SV=1	1	BOVIN
189	0.35	2.804	tr|B7FEK7|B7FEK7_BOVIN	43kDa collectin OS=Bos taurus OX=9913 GN=CL43 PE=3 SV=1	1	BOVIN
190	31.21	59.57	tr|A4IFI0|A4IFI0_BOVIN	IGLL1 protein OS=Bos taurus OX=9913 GN=IGLL1 PE=2 SV=1	123	BOVIN
191	10.7	35.09	tr|A0A6B9SBR8|A0A6B9SBR8_BOVIN	Ig lamda chain variable region (Fragment) OS=Bos taurus OX=9913 PE=2 SV=1	27	BOVIN
192	0.3	3.434	tr|A0A452DJ62|A0A452DJ62_BOVIN	Thrombospondin-4 OS=Bos taurus OX=9913 GN=THBS4 PE=3 SV=1	2	BOVIN
193	0.23	1.476	tr|F1N0E5|F1N0E5_BOVIN	T-complex protein 1 subunit delta OS=Bos taurus OX=9913 GN=CCT4 PE=3 SV=2	1	BOVIN
194	0.23	1.836	tr|E1BGE6|E1BGE6_BOVIN	F-box and WD repeat domain containing 8 OS=Bos taurus OX=9913 GN=FBXW8 PE=4 SV=3	1	BOVIN
195	0.23	0.6977	RRRRRtr|G3MZW4|G3MZW4_BOVIN	REVERSED SH3 domain and tetratricopeptide repeats 1 OS=Bos taurus OX=9913 GN=SH3TC1 PE=4 SV=2	1	BOVIN
196	32.52	58.3	tr|Q3T101|Q3T101_BOVIN	IGL@ protein OS=Bos taurus OX=9913 GN=IGL@ PE=1 SV=1	130	BOVIN
197	0.21	2.708	tr|A5PJT7|A5PJT7_BOVIN	ECM1 protein OS=Bos taurus OX=9913 GN=ECM1 PE=2 SV=1	1	BOVIN
198	0.17	1.34	tr|E1BJ04|E1BJ04_BOVIN	Cytospin-A OS=Bos taurus OX=9913 GN=SPECC1L PE=3 SV=1	1	BOVIN
199	0.16	0.9066	RRRRRtr|A0A3Q1MA22|A0A3Q1MA22_BOVIN	REVERSED Collybistin OS=Bos taurus OX=9913 GN=ARHGEF9 PE=4 SV=1	1	BOVIN
200	0.16	2.768	tr|E1BNF9|E1BNF9_BOVIN	SLAM family member 9 OS=Bos taurus OX=9913 GN=SLAMF9 PE=4 SV=3	1	BOVIN
201	2.22	7.24	tr|F6R7W8|F6R7W8_BOVIN	Complement C8 gamma chain OS=Bos taurus OX=9913 GN=C8G PE=4 SV=1	2	BOVIN
202	10.47	45.13	tr|A0A6B9SBS4|A0A6B9SBS4_BOVIN	Ig lamda chain variable region (Fragment) OS=Bos taurus OX=9913 PE=2 SV=1	26	BOVIN
203	0.12	1.002	tr|A0A452DJY5|A0A452DJY5_BOVIN	Unconventional myosin-Ic OS=Bos taurus OX=9913 GN=MYO1C PE=1 SV=1	1	BOVIN
204	0.12	0.6194	RRRRRtr|F1MQX9|F1MQX9_BOVIN	REVERSED Centrosomal protein of 290 kDa OS=Bos taurus OX=9913 GN=CEP290 PE=4 SV=2	1	BOVIN
205	0.08	2.453	RRRRRsp|Q8MJG1|PSIP1_BOVIN	REVERSED PC4 and SFRS1-interacting protein OS=Bos taurus OX=9913 GN=PSIP1 PE=2 SV=2	1	BOVIN
206	10	27.43	tr|A0A6B9SE47|A0A6B9SE47_BOVIN	Ig lamda chain variable region (Fragment) OS=Bos taurus OX=9913 PE=2 SV=1	26	BOVIN

## Sheet: S2 Relative Abdundance Proteins
Supplementary Table 2: List of relative abundance of Proteins across different comparisons at FDR 1% (HF-0 vs LF-0, HF-1 vs LF-1, HF-0 vs HF-1 and LF-0 vs LF-1)
HF-0/LF-0	Protein	log2FC	adj.pvalue		HF-1/LF-1	Protein	log2FC	adj.pvalue		HF-0/HF-1	Protein	log2FC	adj.pvalue		LF-0/LF-1	Protein	log2FC	adj.pvalue
17	sp|Q0VCM5|ITIH1_BOVIN	-0.445034	1e-15		7	sp|P01045|KNG2_BOVIN	-2.21157	0		10	sp|P23805|CONG_BOVIN	-1.80659	0		7	sp|P01045|KNG2_BOVIN	-3.28562	0
19	sp|Q28085|CFAH_BOVIN	-0.937741	1e-15		14	sp|P81187|CFAB_BOVIN	0.301744	0		14	sp|P81187|CFAB_BOVIN	-0.563687	0		10	sp|P23805|CONG_BOVIN	-2.42468	0
22	sp|Q29443|TRFE_BOVIN	-0.724535	1e-15		59	tr|A0A6B9SDM9|A0A6B9SDM9_BOVIN	1.37951	0		17	sp|Q0VCM5|ITIH1_BOVIN	-0.923229	0		17	sp|Q0VCM5|ITIH1_BOVIN	-0.5839	0
26	sp|Q2UVX4|CO3_BOVIN	-0.219534	1e-15		65	tr|A0A6B9SF17|A0A6B9SF17_BOVIN	0.517319	0		22	sp|Q29443|TRFE_BOVIN	-3.34143	0		19	sp|Q28085|CFAH_BOVIN	0.805031	0
70	tr|A6QM09|A6QM09_BOVIN	1.28724	1e-15		72	tr|A8DBT6|A8DBT6_BOVIN	4.49606	0		23	sp|Q2KIT0|HP20_BOVIN	-0.947845	0		22	sp|Q29443|TRFE_BOVIN	-2.56745	0
78	tr|D4QBB4|D4QBB4_BOVIN	0.872366	1e-15		90	tr|F1MNN7|F1MNN7_BOVIN	3.31402	0		24	sp|Q2KIU3|HP252_BOVIN	-1.39352	0		23	sp|Q2KIT0|HP20_BOVIN	-0.818082	0
85	tr|F1MD83|F1MD83_BOVIN	-0.77067	1e-15		95	tr|F1MZ96|F1MZ96_BOVIN	-2.79489	0		26	sp|Q2UVX4|CO3_BOVIN	-0.788275	0		24	sp|Q2KIU3|HP252_BOVIN	-1.05722	0
105	tr|G3N0V0|G3N0V0_BOVIN	0.422228	1e-15		96	tr|F1N076|F1N076_BOVIN	0.435865	0		32	tr|A0A140T843|A0A140T843_BOVIN	-0.568781	0		26	sp|Q2UVX4|CO3_BOVIN	-0.464679	0
112	tr|K4JB97|K4JB97_BOVIN	-0.392045	1e-15		100	tr|F6QND5|F6QND5_BOVIN	0.835736	0		35	tr|A0A1K0FUD3|A0A1K0FUD3_BOVIN	1.02282	0		32	tr|A0A140T843|A0A140T843_BOVIN	-0.290327	0
124	tr|Q3MHH8|Q3MHH8_BOVIN	-0.350793	1e-15		105	tr|G3N0V0|G3N0V0_BOVIN	0.375176	0		37	tr|A0A3Q1LPG0|A0A3Q1LPG0_BOVIN	-0.721009	0		37	tr|A0A3Q1LPG0|A0A3Q1LPG0_BOVIN	-1.58305	0
129	tr|Q5GN72|Q5GN72_BOVIN	-0.557152	1e-15		109	tr|G5E5T5|G5E5T5_BOVIN	-0.31416	0		39	tr|A0A3Q1M032|A0A3Q1M032_BOVIN	-0.317769	0		39	tr|A0A3Q1M032|A0A3Q1M032_BOVIN	-0.480529	0
133	tr|Q9BGU1|Q9BGU1_BOVIN	-0.309814	1e-15		110	tr|G8JKW7|G8JKW7_BOVIN	-0.168574	0		44	tr|A0A3Q1MJT2|A0A3Q1MJT2_BOVIN	-0.441353	0		44	tr|A0A3Q1MJT2|A0A3Q1MJT2_BOVIN	-0.386319	0
125	tr|Q3SYR0|Q3SYR0_BOVIN	-0.662989	4.44e-15		112	tr|K4JB97|K4JB97_BOVIN	-0.254387	0		49	tr|A0A3Q1MU98|A0A3Q1MU98_BOVIN	-0.562323	0		45	tr|A0A3Q1ML26|A0A3Q1ML26_BOVIN	0.492234	0
122	tr|Q32L14|Q32L14_BOVIN	-0.495912	2.06e-13		115	tr|Q0V7N2|Q0V7N2_BOVIN	0.397552	0		50	tr|A0A3Q1NJR8|A0A3Q1NJR8_BOVIN	-2.04588	0		50	tr|A0A3Q1NJR8|A0A3Q1NJR8_BOVIN	-1.68058	0
56	tr|A0A6B9SBF3|A0A6B9SBF3_BOVIN	5.67715	1.44e-12		128	tr|Q5EA67|Q5EA67_BOVIN	0.302152	0		59	tr|A0A6B9SDM9|A0A6B9SDM9_BOVIN	-0.969334	0		57	tr|A0A6B9SBJ6|A0A6B9SBJ6_BOVIN	0.751822	0
120	tr|Q2KIW1|Q2KIW1_BOVIN	-0.408373	2.2e-12		85	tr|F1MD83|F1MD83_BOVIN	0.157027	2.3e-12		60	tr|A0A6B9SDT6|A0A6B9SDT6_BOVIN	-0.850137	0		58	tr|A0A6B9SCJ6|A0A6B9SCJ6_BOVIN	-1.18666	0
95	tr|F1MZ96|F1MZ96_BOVIN	-1.29959	4.2e-12		124	tr|Q3MHH8|Q3MHH8_BOVIN	-0.228471	3.43e-12		65	tr|A0A6B9SF17|A0A6B9SF17_BOVIN	-1.00353	0		68	tr|A5PK72|A5PK72_BOVIN	-0.943646	0
101	tr|F6R4P6|F6R4P6_BOVIN	-0.289757	3.62e-11		133	tr|Q9BGU1|Q9BGU1_BOVIN	-0.217689	3.3e-11		67	tr|A5D7R6|A5D7R6_BOVIN	-0.399156	0		69	tr|A6H7J7|A6H7J7_BOVIN	0.412829	0
34	tr|A0A140T897|A0A140T897_BOVIN	-0.38537	3.44e-10		81	tr|E1BH94|E1BH94_BOVIN	-0.603418	5.17e-11		69	tr|A6H7J7|A6H7J7_BOVIN	0.472651	0		72	tr|A8DBT6|A8DBT6_BOVIN	4.15001	0
91	tr|F1MS32|F1MS32_BOVIN	-1.0365	4.72e-10		63	tr|A0A6B9SDZ6|A0A6B9SDZ6_BOVIN	0.826817	1.14e-10		74	tr|B0JYP6|B0JYP6_BOVIN	-0.625377	0		73	tr|B0JYN6|B0JYN6_BOVIN	0.547738	0
107	tr|G3X6N3|G3X6N3_BOVIN	-0.530828	3.23e-09		35	tr|A0A1K0FUD3|A0A1K0FUD3_BOVIN	-0.628688	2.54e-10		76	tr|C4T8B4|C4T8B4_BOVIN	-1.718	0		74	tr|B0JYP6|B0JYP6_BOVIN	-1.02454	0
90	tr|F1MNN7|F1MNN7_BOVIN	1.38695	4.49e-09		122	tr|Q32L14|Q32L14_BOVIN	-0.25577	3.92e-10		78	tr|D4QBB4|D4QBB4_BOVIN	1.61014	0		76	tr|C4T8B4|C4T8B4_BOVIN	-2.55208	0
109	tr|G5E5T5|G5E5T5_BOVIN	-0.0880987	5.01e-09		130	tr|Q5J801|Q5J801_BOVIN	0.398771	1.37e-09		79	tr|E1B805|E1B805_BOVIN	-0.564451	0		79	tr|E1B805|E1B805_BOVIN	-0.517838	0
74	tr|B0JYP6|B0JYP6_BOVIN	0.272027	2.58e-08		51	tr|A0A452DI25|A0A452DI25_BOVIN	0.3578	2.24e-09		80	tr|E1BH06|E1BH06_BOVIN	-2.10362	0		85	tr|F1MD83|F1MD83_BOVIN	-0.584059	0
131	tr|Q68RU0|Q68RU0_BOVIN	-0.294738	3.04e-08		39	tr|A0A3Q1M032|A0A3Q1M032_BOVIN	-0.153765	2.32e-09		85	tr|F1MD83|F1MD83_BOVIN	-1.51176	0		89	tr|F1MMK9|F1MMK9_BOVIN	-0.712994	0
103	tr|G3MZE0|G3MZE0_BOVIN	1.39232	6.45e-08		87	tr|F1MJK3|F1MJK3_BOVIN	-0.63445	9.79e-09		89	tr|F1MMK9|F1MMK9_BOVIN	-0.770774	0		95	tr|F1MZ96|F1MZ96_BOVIN	-1.31282	0
53	tr|A0A452DIU4|A0A452DIU4_BOVIN	-0.244368	1.2e-07		6	sp|P01030|CO4_BOVIN	0.381408	1.7e-08		96	tr|F1N076|F1N076_BOVIN	-0.501558	0		105	tr|G3N0V0|G3N0V0_BOVIN	-1.20858	0
27	sp|Q3MHN5|VTDB_BOVIN	-1.32713	1.35e-07		60	tr|A0A6B9SDT6|A0A6B9SDT6_BOVIN	0.330582	7.67e-08		100	tr|F6QND5|F6QND5_BOVIN	-0.92141	0		107	tr|G3X6N3|G3X6N3_BOVIN	-2.84905	0
132	tr|Q6T182|Q6T182_BOVIN	-0.347808	4.35e-07		43	tr|A0A3Q1ME55|A0A3Q1ME55_BOVIN	-0.228333	1.06e-07		101	tr|F6R4P6|F6R4P6_BOVIN	-0.419584	0		108	tr|G5E5A8|G5E5A8_BOVIN	-0.890718	0
12	sp|P34955|A1AT_BOVIN	-0.191763	5.31e-07		26	sp|Q2UVX4|CO3_BOVIN	0.104062	4.48e-07		104	tr|G3N0S9|G3N0S9_BOVIN	-0.311806	0		109	tr|G5E5T5|G5E5T5_BOVIN	-0.485161	0
82	tr|E1BMJ0|E1BMJ0_BOVIN	-0.298864	7.51e-07		127	tr|Q3ZBS7|Q3ZBS7_BOVIN	0.159181	5.18e-07		105	tr|G3N0V0|G3N0V0_BOVIN	-1.16153	0		110	tr|G8JKW7|G8JKW7_BOVIN	-2.42193	0
45	tr|A0A3Q1ML26|A0A3Q1ML26_BOVIN	-0.279339	8.11e-07		66	tr|A5D7Q2|A5D7Q2_BOVIN	-0.56621	1.02e-06		107	tr|G3X6N3|G3X6N3_BOVIN	-3.33316	0		117	tr|Q2HJF0|Q2HJF0_BOVIN	-0.552204	0
68	tr|A5PK72|A5PK72_BOVIN	0.555617	8.11e-07		29	sp|Q58D62|FETUB_BOVIN	-0.464215	3.94e-06		109	tr|G5E5T5|G5E5T5_BOVIN	-0.2591	0		122	tr|Q32L14|Q32L14_BOVIN	-1.00388	0
44	tr|A0A3Q1MJT2|A0A3Q1MJT2_BOVIN	-0.141983	9.2e-07		37	tr|A0A3Q1LPG0|A0A3Q1LPG0_BOVIN	-0.31249	6.98e-06		110	tr|G8JKW7|G8JKW7_BOVIN	-2.26	0		124	tr|Q3MHH8|Q3MHH8_BOVIN	-0.379519	0
29	sp|Q58D62|FETUB_BOVIN	-0.499731	1e-06		111	tr|I7CT57|I7CT57_BOVIN	0.417066	1.02e-05		111	tr|I7CT57|I7CT57_BOVIN	-1.03349	0		133	tr|Q9BGU1|Q9BGU1_BOVIN	-0.349997	0
32	tr|A0A140T843|A0A140T843_BOVIN	-0.188461	1.04e-06		13	sp|P60712|ACTB_BOVIN	0.723847	1.51e-05		112	tr|K4JB97|K4JB97_BOVIN	-0.215634	0		134	tr|V6F7X3|V6F7X3_BOVIN	-0.587227	0
28	sp|Q3ZEJ6|SPA33_BOVIN	0.456232	2.66e-06		27	sp|Q3MHN5|VTDB_BOVIN	1.99216	2e-05		115	tr|Q0V7N2|Q0V7N2_BOVIN	-0.612306	0		135	tr|V6F9A2|V6F9A2_BOVIN	-0.415478	0
15	sp|P81644|APOA2_BOVIN	-0.299153	2.8e-06		74	tr|B0JYP6|B0JYP6_BOVIN	-0.127141	2e-05		120	tr|Q2KIW1|Q2KIW1_BOVIN	-0.699322	0		136	tr|V6F9A3|V6F9A3_BOVIN	-0.869887	0
52	tr|A0A452DI66|A0A452DI66_BOVIN	-0.194326	3.99e-06		79	tr|E1B805|E1B805_BOVIN	-0.260344	2.33e-05		122	tr|Q32L14|Q32L14_BOVIN	-1.24402	0		67	tr|A5D7R6|A5D7R6_BOVIN	-0.299335	1.49e-15
80	tr|E1BH06|E1BH06_BOVIN	-1.04234	4.84e-06		19	sp|Q28085|CFAH_BOVIN	0.227311	3.03e-05		124	tr|Q3MHH8|Q3MHH8_BOVIN	-0.501841	0		92	tr|F1MVK1|F1MVK1_BOVIN	-1.33131	1.75e-14
35	tr|A0A1K0FUD3|A0A1K0FUD3_BOVIN	0.415479	6.1e-06		135	tr|V6F9A2|V6F9A2_BOVIN	0.167826	3.03e-05		125	tr|Q3SYR0|Q3SYR0_BOVIN	-0.74131	0		42	tr|A0A3Q1M564|A0A3Q1M564_BOVIN	0.705368	3.41e-14
37	tr|A0A3Q1LPG0|A0A3Q1LPG0_BOVIN	0.54955	6.61e-06		10	sp|P23805|CONG_BOVIN	-0.326622	3.82e-05		128	tr|Q5EA67|Q5EA67_BOVIN	-0.374424	0		11	sp|P28800|A2AP_BOVIN	-0.303635	1.09e-13
24	sp|Q2KIU3|HP252_BOVIN	-0.430822	6.99e-06		120	tr|Q2KIW1|Q2KIW1_BOVIN	0.184422	3.82e-05		129	tr|Q5GN72|Q5GN72_BOVIN	-0.648326	0		75	tr|B0JYQ0|B0JYQ0_BOVIN	1.6678	2.81e-13
79	tr|E1B805|E1B805_BOVIN	-0.306957	6.99e-06		40	tr|A0A3Q1M1Z4|A0A3Q1M1Z4_BOVIN	0.444024	8.51e-05		133	tr|Q9BGU1|Q9BGU1_BOVIN	-0.442122	0		21	sp|Q29437|AOCX_BOVIN	0.273444	2.94e-13
83	tr|E1BNR0|E1BNR0_BOVIN	-0.758264	1.66e-05		119	tr|Q2KIH5|Q2KIH5_BOVIN	0.171977	8.51e-05		134	tr|V6F7X3|V6F7X3_BOVIN	-0.647558	0		87	tr|F1MJK3|F1MJK3_BOVIN	-2.81475	3.46e-13
97	tr|F1N0I3|F1N0I3_BOVIN	-0.697643	2.12e-05		61	tr|A0A6B9SDW5|A0A6B9SDW5_BOVIN	0.351055	9.41e-05		135	tr|V6F9A2|V6F9A2_BOVIN	-0.706867	0		56	tr|A0A6B9SBF3|A0A6B9SBF3_BOVIN	-5.47197	5.79e-13
38	tr|A0A3Q1LUE9|A0A3Q1LUE9_BOVIN	0.622311	2.36e-05		76	tr|C4T8B4|C4T8B4_BOVIN	-0.211695	0.000205411		92	tr|F1MVK1|F1MVK1_BOVIN	-1.0147	1.23e-15		43	tr|A0A3Q1ME55|A0A3Q1ME55_BOVIN	-0.388675	6.16e-13
66	tr|A5D7Q2|A5D7Q2_BOVIN	-0.712212	3.81e-05		20	sp|Q28178|TSP1_BOVIN	1.07877	0.00020744		97	tr|F1N0I3|F1N0I3_BOVIN	-1.18585	2.41e-15		60	tr|A0A6B9SDT6|A0A6B9SDT6_BOVIN	-0.749263	3.13e-12
106	tr|G3N1U4|G3N1U4_BOVIN	0.609703	0.000107492		93	tr|F1MY85|F1MY85_BOVIN	0.332364	0.00030307		30	sp|Q7SIH1|A2MG_BOVIN	-0.510192	7.07e-15		18	sp|Q28065|C4BPA_BOVIN	-0.361325	5.95e-12
54	tr|A0A452DJK6|A0A452DJK6_BOVIN	0.257926	0.000115004		104	tr|G3N0S9|G3N0S9_BOVIN	0.137888	0.000307676		75	tr|B0JYQ0|B0JYQ0_BOVIN	1.69287	9.24e-15		14	sp|P81187|CFAB_BOVIN	-0.205262	1.48e-11
65	tr|A0A6B9SF17|A0A6B9SF17_BOVIN	-0.235052	0.000150074		125	tr|Q3SYR0|Q3SYR0_BOVIN	-0.229304	0.000535251		18	sp|Q28065|C4BPA_BOVIN	-0.419269	9.99e-15		80	tr|E1BH06|E1BH06_BOVIN	-1.01289	1.76e-11
3	sp|G3MYZ3|AFAM_BOVIN	-0.214233	0.000243146		17	sp|Q0VCM5|ITIH1_BOVIN	-0.105705	0.000551352		53	tr|A0A452DIU4|A0A452DIU4_BOVIN	-0.327914	9.99e-15		25	sp|Q2KIX7|HP251_BOVIN	-0.498553	2.91e-11
42	tr|A0A3Q1M564|A0A3Q1M564_BOVIN	-0.340013	0.000271786		42	tr|A0A3Q1M564|A0A3Q1M564_BOVIN	0.312766	0.000944299		25	sp|Q2KIX7|HP251_BOVIN	-0.549015	2.4e-14		131	tr|Q68RU0|Q68RU0_BOVIN	0.347354	7.25e-11
81	tr|E1BH94|E1BH94_BOVIN	-0.658926	0.000271786		88	tr|F1MLW8|F1MLW8_BOVIN	-0.450602	0.0011652		73	tr|B0JYN6|B0JYN6_BOVIN	0.539452	4.33e-14		31	sp|Q95121|PEDF_BOVIN	-0.531067	8.03e-11
96	tr|F1N076|F1N076_BOVIN	0.143205	0.000419607		49	tr|A0A3Q1MU98|A0A3Q1MU98_BOVIN	0.186033	0.00125419		61	tr|A0A6B9SDW5|A0A6B9SDW5_BOVIN	-0.594644	7.98e-14		81	tr|E1BH94|E1BH94_BOVIN	-0.566961	2.33e-10
4	sp|O02659|MBL2_BOVIN	-3.1971	0.000586891		28	sp|Q3ZEJ6|SPA33_BOVIN	0.364135	0.00129622		15	sp|P81644|APOA2_BOVIN	-0.493356	1.01e-13		30	sp|Q7SIH1|A2MG_BOVIN	-0.329334	1.28e-09
67	tr|A5D7R6|A5D7R6_BOVIN	-0.158079	0.000854373		44	tr|A0A3Q1MJT2|A0A3Q1MJT2_BOVIN	-0.0869489	0.00141839		117	tr|Q2HJF0|Q2HJF0_BOVIN	-0.773515	1.71e-13		101	tr|F6R4P6|F6R4P6_BOVIN	-0.185292	4.62e-09
31	sp|Q95121|PEDF_BOVIN	0.368056	0.000976949		2	sp|A6QPQ2|SPA38_BOVIN	0.437243	0.00159294		51	tr|A0A452DI25|A0A452DI25_BOVIN	-0.397208	4e-13		104	tr|G3N0S9|G3N0S9_BOVIN	-0.214183	1.53e-08
21	sp|Q29437|AOCX_BOVIN	-0.123557	0.00171015		114	tr|Q09TE3|Q09TE3_BOVIN	0.230528	0.00275964		91	tr|F1MS32|F1MS32_BOVIN	-0.910558	5.96e-13		96	tr|F1N076|F1N076_BOVIN	-0.208898	1.64e-08
71	tr|A6QNW7|A6QNW7_BOVIN	-0.322221	0.00176559		84	tr|F1MBC5|F1MBC5_BOVIN	-0.768002	0.00364545		70	tr|A6QM09|A6QM09_BOVIN	0.433353	7.82e-13		62	tr|A0A6B9SDY5|A0A6B9SDY5_BOVIN	0.948138	2.21e-08
69	tr|A6H7J7|A6H7J7_BOVIN	0.0862112	0.00192679		71	tr|A6QNW7|A6QNW7_BOVIN	-0.223992	0.00640376		136	tr|V6F9A3|V6F9A3_BOVIN	-0.603293	1.57e-12		13	sp|P60712|ACTB_BOVIN	0.734239	6.03e-08
119	tr|Q2KIH5|Q2KIH5_BOVIN	0.258617	0.00239132		32	tr|A0A140T843|A0A140T843_BOVIN	0.0899924	0.0125313		103	tr|G3MZE0|G3MZE0_BOVIN	1.73942	2.1e-12		78	tr|D4QBB4|D4QBB4_BOVIN	0.789586	7.81e-08
117	tr|Q2HJF0|Q2HJF0_BOVIN	-0.311894	0.00367667		64	tr|A0A6B9SE04|A0A6B9SE04_BOVIN	-1.40817	0.0161093		106	tr|G3N1U4|G3N1U4_BOVIN	0.896452	3.84e-12		12	sp|P34955|A1AT_BOVIN	0.199267	9.56e-08
55	tr|A0A452DK44|A0A452DK44_BOVIN	2.24964	0.00455098		8	sp|P06868|PLMN_BOVIN	-0.0939901	0.0250173		127	tr|Q3ZBS7|Q3ZBS7_BOVIN	-0.203693	6.64e-11		90	tr|F1MNN7|F1MNN7_BOVIN	1.96104	1.62e-07
33	tr|A0A140T891|A0A140T891_BOVIN	-0.169397	0.00493751		103	tr|G3MZE0|G3MZE0_BOVIN	0.636506	0.0254731		27	sp|Q3MHN5|VTDB_BOVIN	-1.624	7.41e-11		28	sp|Q3ZEJ6|SPA33_BOVIN	0.522279	1.6e-06
40	tr|A0A3Q1M1Z4|A0A3Q1M1Z4_BOVIN	0.333548	0.00634316		126	tr|Q3SYR8|Q3SYR8_BOVIN	0.291409	0.0267287		57	tr|A0A6B9SBJ6|A0A6B9SBJ6_BOVIN	0.599346	3.43e-10		8	sp|P06868|PLMN_BOVIN	-0.187009	8.74e-06
108	tr|G5E5A8|G5E5A8_BOVIN	0.369417	0.00673474		31	sp|Q95121|PEDF_BOVIN	0.137198	0.0269694		28	sp|Q3ZEJ6|SPA33_BOVIN	0.614376	1.28e-09		119	tr|Q2KIH5|Q2KIH5_BOVIN	-0.294225	9.85e-06
49	tr|A0A3Q1MU98|A0A3Q1MU98_BOVIN	-0.179147	0.00745539		48	tr|A0A3Q1MP45|A0A3Q1MP45_BOVIN	0.948248	0.0332445		11	sp|P28800|A2AP_BOVIN	-0.221692	1.72e-08		125	tr|Q3SYR0|Q3SYR0_BOVIN	-0.307625	1.13e-05
135	tr|V6F9A2|V6F9A2_BOVIN	-0.123563	0.0114105		54	tr|A0A452DJK6|A0A452DJK6_BOVIN	0.160661	0.0365873		114	tr|Q09TE3|Q09TE3_BOVIN	-0.475753	1.98e-08		34	tr|A0A140T897|A0A140T897_BOVIN	0.194335	1.66e-05
11	sp|P28800|A2AP_BOVIN	0.105221	0.0130029		22	sp|Q29443|TRFE_BOVIN	0.0494477	0.0378368		63	tr|A0A6B9SDZ6|A0A6B9SDZ6_BOVIN	-0.482925	3.22e-08		59	tr|A0A6B9SDM9|A0A6B9SDM9_BOVIN	0.597127	1.87e-05
111	tr|I7CT57|I7CT57_BOVIN	-0.314268	0.0159814		36	tr|A0A3B0J267|A0A3B0J267_BOVIN	0.27594	0.0384513		6	sp|P01030|CO4_BOVIN	-1.20327	3.95e-08		88	tr|F1MLW8|F1MLW8_BOVIN	-0.562511	1.98e-05
98	tr|F1N1I6|F1N1I6_BOVIN	0.39515	0.0159843		136	tr|V6F9A3|V6F9A3_BOVIN	-0.163243	0.039381		45	tr|A0A3Q1ML26|A0A3Q1ML26_BOVIN	0.330568	4.83e-08		40	tr|A0A3Q1M1Z4|A0A3Q1M1Z4_BOVIN	0.496556	2.6e-05
59	tr|A0A6B9SDM9|A0A6B9SDM9_BOVIN	-0.186954	0.0172262		101	tr|F6R4P6|F6R4P6_BOVIN	-0.0554649	0.0413383		130	tr|Q5J801|Q5J801_BOVIN	-0.298536	8.29e-08		65	tr|A0A6B9SF17|A0A6B9SF17_BOVIN	-0.251161	4.65e-05
113	tr|K4JDT2|K4JDT2_BOVIN	0.278961	0.0172262		123	tr|Q32PI4|Q32PI4_BOVIN	0.271802	0.0469262		84	tr|F1MBC5|F1MBC5_BOVIN	3.01202	9.91e-08		66	tr|A5D7Q2|A5D7Q2_BOVIN	-0.518389	4.67e-05
23	sp|Q2KIT0|HP20_BOVIN	-0.257825	0.0192307		52	tr|A0A452DI66|A0A452DI66_BOVIN	0.0863651	0.049217		58	tr|A0A6B9SCJ6|A0A6B9SCJ6_BOVIN	-0.788614	1.01e-07		97	tr|F1N0I3|F1N0I3_BOVIN	-0.474737	6.31e-05
102	tr|G3MZ71|G3MZ71_BOVIN	0.415475	0.0219502		67	tr|A5D7R6|A5D7R6_BOVIN	-0.058258	0.049217		83	tr|E1BNR0|E1BNR0_BOVIN	-0.929458	1.74e-07		70	tr|A6QM09|A6QM09_BOVIN	-0.650501	0.000100133
127	tr|Q3ZBS7|Q3ZBS7_BOVIN	0.0749746	0.0280947		107	tr|G3X6N3|G3X6N3_BOVIN	-0.0467145	0.057481		19	sp|Q28085|CFAH_BOVIN	-0.360021	2.21e-07		98	tr|F1N1I6|F1N1I6_BOVIN	-0.435612	0.00010989
6	sp|P01030|CO4_BOVIN	-0.511596	0.0296079		45	tr|A0A3Q1ML26|A0A3Q1ML26_BOVIN	-0.117673	0.07468		54	tr|A0A452DJK6|A0A452DJK6_BOVIN	0.323444	2.79e-07		128	tr|Q5EA67|Q5EA67_BOVIN	-0.122693	0.000131056
76	tr|C4T8B4|C4T8B4_BOVIN	0.622388	0.0305539		30	sp|Q7SIH1|A2MG_BOVIN	0.0798441	0.0784798		68	tr|A5PK72|A5PK72_BOVIN	-0.4758	8.6e-07		27	sp|Q3MHN5|VTDB_BOVIN	1.69529	0.000150523
57	tr|A0A6B9SBJ6|A0A6B9SBJ6_BOVIN	-0.169038	0.0332471		46	tr|A0A3Q1MNN6|A0A3Q1MNN6_BOVIN	-0.160607	0.103677		21	sp|Q29437|AOCX_BOVIN	0.173269	6e-06		61	tr|A0A6B9SDW5|A0A6B9SDW5_BOVIN	-0.358284	0.000170952
115	tr|Q0V7N2|Q0V7N2_BOVIN	-0.115563	0.037623		58	tr|A0A6B9SCJ6|A0A6B9SCJ6_BOVIN	-0.110358	0.106426		102	tr|G3MZ71|G3MZ71_BOVIN	0.818279	9.03e-06		127	tr|Q3ZBS7|Q3ZBS7_BOVIN	-0.119486	0.000178653
50	tr|A0A3Q1NJR8|A0A3Q1NJR8_BOVIN	-0.405641	0.0408735		73	tr|B0JYN6|B0JYN6_BOVIN	-0.127085	0.116005		113	tr|K4JDT2|K4JDT2_BOVIN	0.378545	2.09e-05		112	tr|K4JB97|K4JB97_BOVIN	-0.0779765	0.000554646
73	tr|B0JYN6|B0JYN6_BOVIN	-0.135371	0.0451282		47	tr|A0A3Q1MP40|A0A3Q1MP40_BOVIN	0.145682	0.128005		66	tr|A5D7Q2|A5D7Q2_BOVIN	-0.664391	2.68e-05		132	tr|Q6T182|Q6T182_BOVIN	0.237345	0.000758445
60	tr|A0A6B9SDT6|A0A6B9SDT6_BOVIN	0.229708	0.0677746		89	tr|F1MMK9|F1MMK9_BOVIN	-0.09065	0.132681		52	tr|A0A452DI66|A0A452DI66_BOVIN	-0.166145	3.42e-05		103	tr|G3MZE0|G3MZE0_BOVIN	0.983601	0.0009694
89	tr|F1MMK9|F1MMK9_BOVIN	-0.14843	0.0695795		108	tr|G5E5A8|G5E5A8_BOVIN	-0.110063	0.164932		43	tr|A0A3Q1ME55|A0A3Q1ME55_BOVIN	-0.250579	3.53e-05		49	tr|A0A3Q1MU98|A0A3Q1MU98_BOVIN	-0.197143	0.00134673
14	sp|P81187|CFAB_BOVIN	-0.056681	0.0935606		117	tr|Q2HJF0|Q2HJF0_BOVIN	-0.090583	0.169625		34	tr|A0A140T897|A0A140T897_BOVIN	-0.238154	5.37e-05		55	tr|A0A452DK44|A0A452DK44_BOVIN	-2.45995	0.0014142
130	tr|Q5J801|Q5J801_BOVIN	0.107422	0.102247		9	sp|P17697|CLUS_BOVIN	-0.194062	0.173048		38	tr|A0A3Q1LUE9|A0A3Q1LUE9_BOVIN	0.597049	0.000107852		6	sp|P01030|CO4_BOVIN	-0.310269	0.00162008
9	sp|P17697|CLUS_BOVIN	-0.300043	0.115898		3	sp|G3MYZ3|AFAM_BOVIN	0.0805079	0.178958		71	tr|A6QNW7|A6QNW7_BOVIN	-0.306753	0.000305618		54	tr|A0A452DJK6|A0A452DJK6_BOVIN	0.226178	0.00198214
58	tr|A0A6B9SCJ6|A0A6B9SCJ6_BOVIN	0.287686	0.123734		23	sp|Q2KIT0|HP20_BOVIN	-0.128062	0.178958		108	tr|G5E5A8|G5E5A8_BOVIN	-0.411237	0.000463528		63	tr|A0A6B9SDZ6|A0A6B9SDZ6_BOVIN	0.390407	0.00311565
75	tr|B0JYQ0|B0JYQ0_BOVIN	0.342764	0.130585		118	tr|Q2KIF2|Q2KIF2_BOVIN	0.127497	0.183956		81	tr|E1BH94|E1BH94_BOVIN	-0.62247	0.000525222		47	tr|A0A3Q1MP40|A0A3Q1MP40_BOVIN	-0.262193	0.00337049
47	tr|A0A3Q1MP40|A0A3Q1MP40_BOVIN	0.16398	0.13395		16	sp|Q05443|LUM_BOVIN	0.254658	0.201189		40	tr|A0A3Q1M1Z4|A0A3Q1M1Z4_BOVIN	0.38608	0.000704219		111	tr|I7CT57|I7CT57_BOVIN	-0.302159	0.00566815
10	sp|P23805|CONG_BOVIN	0.291462	0.140312		68	tr|A5PK72|A5PK72_BOVIN	0.0877709	0.211298		119	tr|Q2KIH5|Q2KIH5_BOVIN	-0.207585	0.000840415		52	tr|A0A452DI66|A0A452DI66_BOVIN	0.114546	0.0065027
128	tr|Q5EA67|Q5EA67_BOVIN	0.050421	0.149476		75	tr|B0JYQ0|B0JYQ0_BOVIN	0.317699	0.22926		31	sp|Q95121|PEDF_BOVIN	-0.300209	0.00114234		53	tr|A0A452DIU4|A0A452DIU4_BOVIN	-0.0995781	0.00908312
118	tr|Q2KIF2|Q2KIF2_BOVIN	-0.121559	0.160084		24	sp|Q2KIU3|HP252_BOVIN	-0.0945281	0.232522		82	tr|E1BMJ0|E1BMJ0_BOVIN	-0.194291	0.0012562		106	tr|G3N1U4|G3N1U4_BOVIN	0.447	0.0109782
92	tr|F1MVK1|F1MVK1_BOVIN	0.280796	0.175559		62	tr|A0A6B9SDY5|A0A6B9SDY5_BOVIN	0.196725	0.232522		4	sp|O02659|MBL2_BOVIN	-2.92549	0.00142324		48	tr|A0A3Q1MP45|A0A3Q1MP45_BOVIN	-1.23032	0.0123465
88	tr|F1MLW8|F1MLW8_BOVIN	-0.215761	0.18072		70	tr|A6QM09|A6QM09_BOVIN	0.203382	0.247708		93	tr|F1MY85|F1MY85_BOVIN	-0.396467	0.00213637		20	sp|Q28178|TSP1_BOVIN	1.05126	0.0193113
1	sp|A2I7N1|SPA35_BOVIN	0.202188	0.20143		113	tr|K4JDT2|K4JDT2_BOVIN	0.116177	0.249742		3	sp|G3MYZ3|AFAM_BOVIN	-0.16963	0.0026301		3	sp|G3MYZ3|AFAM_BOVIN	0.125111	0.0239574
30	sp|Q7SIH1|A2MG_BOVIN	-0.101013	0.20143		98	tr|F1N1I6|F1N1I6_BOVIN	0.10486	0.272256		64	tr|A0A6B9SE04|A0A6B9SE04_BOVIN	1.64953	0.0030738		120	tr|Q2KIW1|Q2KIW1_BOVIN	-0.106527	0.0261379
100	tr|F6QND5|F6QND5_BOVIN	-0.108786	0.20143		91	tr|F1MS32|F1MS32_BOVIN	-0.132998	0.289661		47	tr|A0A3Q1MP40|A0A3Q1MP40_BOVIN	-0.243895	0.0149211		71	tr|A6QNW7|A6QNW7_BOVIN	-0.208524	0.0310572
43	tr|A0A3Q1ME55|A0A3Q1ME55_BOVIN	-0.0902376	0.210232		33	tr|A0A140T891|A0A140T891_BOVIN	-0.0768087	0.29458		29	sp|Q58D62|FETUB_BOVIN	-0.234934	0.0260591		15	sp|P81644|APOA2_BOVIN	-0.14376	0.0327202
61	tr|A0A6B9SDW5|A0A6B9SDW5_BOVIN	0.114695	0.215547		5	sp|P01017|ANGT_BOVIN	0.0753452	0.307046		8	sp|P06868|PLMN_BOVIN	-0.0949002	0.0305183		36	tr|A0A3B0J267|A0A3B0J267_BOVIN	0.288613	0.0343568
36	tr|A0A3B0J267|A0A3B0J267_BOVIN	-0.208128	0.221364		106	tr|G3N1U4|G3N1U4_BOVIN	0.160251	0.339569		88	tr|F1MLW8|F1MLW8_BOVIN	-0.32767	0.0333784		118	tr|Q2KIF2|Q2KIF2_BOVIN	0.187524	0.0344682
5	sp|P01017|ANGT_BOVIN	0.0909858	0.264824		34	tr|A0A140T897|A0A140T897_BOVIN	0.0471191	0.341125		7	sp|P01045|KNG2_BOVIN	-0.826158	0.0500636		114	tr|Q09TE3|Q09TE3_BOVIN	-0.179582	0.0352615
2	sp|A6QPQ2|SPA38_BOVIN	0.171827	0.265406		86	tr|F1MJ12|F1MJ12_BOVIN	-0.331804	0.351009		5	sp|P01017|ANGT_BOVIN	-0.133349	0.0653272		115	tr|Q0V7N2|Q0V7N2_BOVIN	-0.0991914	0.0352615
136	tr|V6F9A3|V6F9A3_BOVIN	0.103351	0.309731		25	sp|Q2KIX7|HP251_BOVIN	0.0657492	0.4064		126	tr|Q3SYR8|Q3SYR8_BOVIN	-0.199408	0.122437		5	sp|P01017|ANGT_BOVIN	-0.148989	0.0357149
104	tr|G3N0S9|G3N0S9_BOVIN	0.0402658	0.327879		82	tr|E1BMJ0|E1BMJ0_BOVIN	-0.0492068	0.412368		36	tr|A0A3B0J267|A0A3B0J267_BOVIN	-0.195456	0.214591		29	sp|Q58D62|FETUB_BOVIN	-0.199417	0.0357149
51	tr|A0A452DI25|A0A452DI25_BOVIN	-0.0588385	0.35794		116	tr|Q1RMN8|Q1RMN8_BOVIN	0.098964	0.412368		20	sp|Q28178|TSP1_BOVIN	0.466186	0.238939		113	tr|K4JDT2|K4JDT2_BOVIN	0.215761	0.0785529
20	sp|Q28178|TSP1_BOVIN	0.493693	0.367423		134	tr|V6F7X3|V6F7X3_BOVIN	0.0420872	0.449946		72	tr|A8DBT6|A8DBT6_BOVIN	-0.864907	0.298154		16	sp|Q05443|LUM_BOVIN	0.292112	0.142736
123	tr|Q32PI4|Q32PI4_BOVIN	0.163465	0.386126		132	tr|Q6T182|Q6T182_BOVIN	-0.0610411	0.486579		131	tr|Q68RU0|Q68RU0_BOVIN	0.0596806	0.299244		83	tr|E1BNR0|E1BNR0_BOVIN	-0.214355	0.152997
116	tr|Q1RMN8|Q1RMN8_BOVIN	0.099448	0.423491		15	sp|P81644|APOA2_BOVIN	0.0504429	0.538861		95	tr|F1MZ96|F1MZ96_BOVIN	0.182485	0.315584		102	tr|G3MZ71|G3MZ71_BOVIN	0.271357	0.155809
18	sp|Q28065|C4BPA_BOVIN	-0.0479269	0.443705		69	tr|A6H7J7|A6H7J7_BOVIN	0.0263886	0.538861		98	tr|F1N1I6|F1N1I6_BOVIN	-0.145322	0.331372		93	tr|F1MY85|F1MY85_BOVIN	-0.102388	0.274
94	tr|F1MYN5|F1MYN5_BOVIN	-0.347719	0.44385		50	tr|A0A3Q1NJR8|A0A3Q1NJR8_BOVIN	-0.0403429	0.557207		2	sp|A6QPQ2|SPA38_BOVIN	-0.143681	0.355913		41	tr|A0A3Q1M3L6|A0A3Q1M3L6_BOVIN	0.0839014	0.29692
99	tr|F1N3A1|F1N3A1_BOVIN	1.06389	0.484131		102	tr|G3MZ71|G3MZ71_BOVIN	-0.131447	0.562043		46	tr|A0A3Q1MNN6|A0A3Q1MNN6_BOVIN	0.0849721	0.421655		129	tr|Q5GN72|Q5GN72_BOVIN	-0.0602949	0.304609
41	tr|A0A3Q1M3L6|A0A3Q1M3L6_BOVIN	-0.0526241	0.533124		38	tr|A0A3Q1LUE9|A0A3Q1LUE9_BOVIN	0.0965067	0.585876		56	tr|A0A6B9SBF3|A0A6B9SBF3_BOVIN	0.180957	0.423159		82	tr|E1BMJ0|E1BMJ0_BOVIN	0.0553667	0.306582
114	tr|Q09TE3|Q09TE3_BOVIN	-0.065643	0.533124		11	sp|P28800|A2AP_BOVIN	0.0232781	0.596522		55	tr|A0A452DK44|A0A452DK44_BOVIN	-0.193294	0.442668		33	tr|A0A140T891|A0A140T891_BOVIN	0.0601442	0.349552
72	tr|A8DBT6|A8DBT6_BOVIN	-0.518856	0.547762		21	sp|Q29437|AOCX_BOVIN	-0.023382	0.596522		9	sp|P17697|CLUS_BOVIN	-0.134102	0.478467		94	tr|F1MYN5|F1MYN5_BOVIN	-0.135786	0.367422
7	sp|P01045|KNG2_BOVIN	0.247894	0.645268		80	tr|E1BH06|E1BH06_BOVIN	0.0483922	0.607434		118	tr|Q2KIF2|Q2KIF2_BOVIN	-0.0615326	0.478467		2	sp|A6QPQ2|SPA38_BOVIN	0.121735	0.373552
63	tr|A0A6B9SDZ6|A0A6B9SDZ6_BOVIN	-0.0465145	0.646163		129	tr|Q5GN72|Q5GN72_BOVIN	0.0308793	0.62602		116	tr|Q1RMN8|Q1RMN8_BOVIN	-0.0793958	0.483489		116	tr|Q1RMN8|Q1RMN8_BOVIN	-0.0798798	0.506588
39	tr|A0A3Q1M032|A0A3Q1M032_BOVIN	0.00899448	0.777976		1	sp|A2I7N1|SPA35_BOVIN	0.0803975	0.652499		123	tr|Q32PI4|Q32PI4_BOVIN	-0.090253	0.49833		126	tr|Q3SYR8|Q3SYR8_BOVIN	0.0818729	0.540246
64	tr|A0A6B9SE04|A0A6B9SE04_BOVIN	0.100553	0.778653		53	tr|A0A452DIU4|A0A452DIU4_BOVIN	-0.0160325	0.68524		132	tr|Q6T182|Q6T182_BOVIN	-0.0494226	0.532075		1	sp|A2I7N1|SPA35_BOVIN	-0.0954752	0.551934
93	tr|F1MY85|F1MY85_BOVIN	0.0382851	0.811271		92	tr|F1MVK1|F1MVK1_BOVIN	-0.0358182	0.704021		42	tr|A0A3Q1M564|A0A3Q1M564_BOVIN	0.052589	0.587433		46	tr|A0A3Q1MNN6|A0A3Q1MNN6_BOVIN	-0.0498053	0.611613
46	tr|A0A3Q1MNN6|A0A3Q1MNN6_BOVIN	-0.0258292	0.817605		83	tr|E1BNR0|E1BNR0_BOVIN	-0.0431606	0.81697		33	tr|A0A140T891|A0A140T891_BOVIN	-0.0324437	0.625033		64	tr|A0A6B9SE04|A0A6B9SE04_BOVIN	0.140801	0.65555
134	tr|V6F7X3|V6F7X3_BOVIN	-0.018244	0.817605		78	tr|D4QBB4|D4QBB4_BOVIN	0.0518157	0.822739		90	tr|F1MNN7|F1MNN7_BOVIN	0.0339686	0.76152		38	tr|A0A3Q1LUE9|A0A3Q1LUE9_BOVIN	0.0712442	0.656925
25	sp|Q2KIX7|HP251_BOVIN	0.0152875	0.873241		12	sp|P34955|A1AT_BOVIN	0.00799462	0.865493		1	sp|A2I7N1|SPA35_BOVIN	0.0263156	0.88575		77	tr|D4QBB3|D4QBB3_BOVIN	-0.0890801	0.752492
13	sp|P60712|ACTB_BOVIN	-0.0217356	0.902934		18	sp|Q28065|C4BPA_BOVIN	0.0100172	0.865493		16	sp|Q05443|LUM_BOVIN	0.0283365	0.88575		100	tr|F6QND5|F6QND5_BOVIN	0.0231127	0.758196
110	tr|G8JKW7|G8JKW7_BOVIN	-0.00664173	0.918209		41	tr|A0A3Q1M3L6|A0A3Q1M3L6_BOVIN	0.0167978	0.865493		41	tr|A0A3Q1M3L6|A0A3Q1M3L6_BOVIN	0.0144795	0.88575		51	tr|A0A452DI25|A0A452DI25_BOVIN	0.0194301	0.774615
77	tr|D4QBB3|D4QBB3_BOVIN	0.0246257	0.940738		77	tr|D4QBB3|D4QBB3_BOVIN	-0.046525	0.865493		86	tr|F1MJ12|F1MJ12_BOVIN	-0.0572322	0.887363		35	tr|A0A1K0FUD3|A0A1K0FUD3_BOVIN	-0.0213472	0.839186
126	tr|Q3SYR8|Q3SYR8_BOVIN	0.0101273	0.944563		97	tr|F1N0I3|F1N0I3_BOVIN	0.0134691	0.865493		13	sp|P60712|ACTB_BOVIN	-0.011344	0.949371		9	sp|P17697|CLUS_BOVIN	-0.0281218	0.84928
16	sp|Q05443|LUM_BOVIN	-0.00911793	0.964193		57	tr|A0A6B9SBJ6|A0A6B9SBJ6_BOVIN	-0.0165625	0.880463		77	tr|D4QBB3|D4QBB3_BOVIN	-0.0179294	0.949371		123	tr|Q32PI4|Q32PI4_BOVIN	0.0180835	0.92082
8	sp|P06868|PLMN_BOVIN	-0.00188092	0.966096		56	tr|A0A6B9SBF3|A0A6B9SBF3_BOVIN	0.0242256	0.900907		12	sp|P34955|A1AT_BOVIN	-0.000491272	0.989654		130	tr|Q5J801|Q5J801_BOVIN	-0.00718681	0.92082
48	tr|A0A3Q1MP45|A0A3Q1MP45_BOVIN	NA	NA		131	tr|Q68RU0|Q68RU0_BOVIN	-0.00706507	0.900907		48	tr|A0A3Q1MP45|A0A3Q1MP45_BOVIN	NA	NA		91	tr|F1MS32|F1MS32_BOVIN	-0.00705958	0.961352
62	tr|A0A6B9SDY5|A0A6B9SDY5_BOVIN	NA	NA		55	tr|A0A452DK44|A0A452DK44_BOVIN	-0.0170171	0.935213		62	tr|A0A6B9SDY5|A0A6B9SDY5_BOVIN	NA	NA		4	sp|O02659|MBL2_BOVIN	NA	NA
84	tr|F1MBC5|F1MBC5_BOVIN	NA	NA		4	sp|O02659|MBL2_BOVIN	NA	NA		87	tr|F1MJK3|F1MJK3_BOVIN	NA	NA		84	tr|F1MBC5|F1MBC5_BOVIN	NA	NA
86	tr|F1MJ12|F1MJ12_BOVIN	NA	NA		94	tr|F1MYN5|F1MYN5_BOVIN	NA	NA		94	tr|F1MYN5|F1MYN5_BOVIN	NA	NA		86	tr|F1MJ12|F1MJ12_BOVIN	NA	NA
87	tr|F1MJK3|F1MJK3_BOVIN	NA	NA		99	tr|F1N3A1|F1N3A1_BOVIN	NA	NA		99	tr|F1N3A1|F1N3A1_BOVIN	NA	NA		99	tr|F1N3A1|F1N3A1_BOVIN	NA	NA
121	tr|Q2TBQ1|Q2TBQ1_BOVIN	NA	NA		121	tr|Q2TBQ1|Q2TBQ1_BOVIN	NA	NA		121	tr|Q2TBQ1|Q2TBQ1_BOVIN	NA	NA		121	tr|Q2TBQ1|Q2TBQ1_BOVIN	NA	NA

## Sheet: S3 DA Proteins HF-0 vs HF-1
Supplementary Table 3: Significantly abundant proteins between buffalo fly susceptible naïve (phenotyped) (HF-0) as compared to buffalo fly susceptible cattle (HF-1). Positive log 2-fold change values represent proteins at significantly higher abundance in naive susceptible cattle.
UniProt Accesion ID	Protein names	log2FC	adj. P value
F1MBC5	Christmas factor (Coagulation factor IX)	3.01202	9.90894e-08
G3MZE0	Ig-like domain-containing protein	1.73942	2.10162e-12
B0JYQ0	ALB protein	1.69287	9.23706e-15
D4QBB4	Globin A1 (Hemoglobin beta)	1.61014	1e-15
A0A6B9SE04	Ig heavy chain variabe region	1.6	0.0030738
A0A1K0FUD3	Globin C1	1.02282	1e-15
G3N1U4	Serpin A3-3	0.896452	3.84053e-12
G3MZ71	Keratin 2	0.818279	9.03375e-06
Q3ZEJ6	Serpin A3-3 (Endopin-1B)	0.614376	1.28102e-09
A0A6B9SBJ6	Ig heavy chain variable region (Fragment)	0.599346	3.42606e-10
B0JYN6	Alpha-2-HS-glycoprotein (Fetuin-A)	0.539452	4.32987e-14
A6H7J7	Immunoglobulin lambda-1 light chain-like isoform X4	0.472651	1e-15
A0A3Q1ML26	Ig-like domain-containing protein	0.330568	4.82855e-08
A0A452DJK6	Serpin A3-1	0.323444	2.788e-07
Q29437	Primary amine oxidase	0.173269	6.00276e-06
Q3ZBS7	Vitronectin	-0.203693	6.6399e-11
K4JB97	Alpha-2-macroglobulin variant 4	-0.215634	1e-15
P28800	Alpha-2-antiplasmin	-0.221692	1.72178e-08
G5E5T5	Immunoglobulin M heavy chain secretory form	-0.2591	1e-15
Q5J801	Endopin 2B	-0.298536	8.29283e-08
G3N0S9	Apolipoprotein R	-0.311806	1e-15
A0A3Q1M032	Immunoglobulin M heavy chain secretory form	-0.317769	1e-15
A0A452DIU4	Tetranectin	-0.327914	9.99201e-15
Q28085	Complement factor H (H factor 1)	-0.360021	2.2116e-07
Q5EA67	Inter-alpha (Globulin) inhibitor H4	-0.374424	1e-15
A0A452DI25	Hemopexin	-0.397208	4.0014e-13
A5D7R6	ITIH2 protein (Inter-alpha-trypsin inhibitor heavy chain H2)	-0.399156	1e-15
Q28065	C4b-binding protein alpha chain (C4bp)	-0.419269	9.99201e-15
F6R4P6	Serpin family D member 1	-0.419584	1e-15
A0A3Q1MJT2	Alpha-1B-glycoprotein	-0.441353	1e-15
Q9BGU1	Histidine-rich glycoprotein	-0.442122	1e-15
Q09TE3	Insulin-like growth factor binding protein acid labile subunit	-0.475753	1.98166e-08
A5PK72	Immunoglobulin lambda-1 light chain-like	-0.4758	8.60461e-07
A0A6B9SDZ6	Ig heavy chain variable region (Fragment)	-0.482925	3.21879e-08
P81644	Apolipoprotein A-II	-0.493356	1.0103e-13
F1N076	Ceruloplasmin	-0.501558	1e-15
Q3MHH8	Alpha-amylase	-0.501841	1e-15
Q7SIH1	Alpha-2-macroglobulin (Alpha-2-M)	-0.510192	7.06918e-15
Q2KIX7	Protein HP-25 homolog 1	-0.549015	2.39641e-14
A0A3Q1MU98	Complement component C9	-0.562323	1e-15
P81187	Complement factor B	-0.563687	1e-15
E1B805	Complement C3 isoform X1	-0.564451	1e-15
A0A140T843	Apolipoprotein H	-0.568781	1e-15
A0A6B9SDW5	Ig heavy chain variable region (Fragment)	-0.594644	7.97746e-14
V6F9A3	Apolipoprotein C-III (Apolipoprotein C3)	-0.603293	1.56916e-12
Q0V7N2	Complement C2	-0.612306	1e-15
B0JYP6	IGK protein	-0.625377	1e-15
V6F7X3	Apolipoprotein A-IV	-0.647558	1e-15
Q5GN72	Alpha-1-acid glycoprotein	-0.648326	1e-15
Q2KIW1	Paraoxonase (EC 3.1.1.2)	-0.699322	1e-15
V6F9A2	Apolipoprotein A-I preproprotein	-0.706867	1e-15
A0A3Q1LPG0	IgG3 heavy chain constant region	-0.721009	1e-15
Q3SYR0	Serpin peptidase inhibitor	-0.74131	1e-15
F1MMK9	Protein AMBP	-0.770774	1e-15
Q2HJF0	Serotransferrin-like	-0.773515	1.70663e-13
Q2UVX4	Complement C3	-0.788275	1e-15
A0A6B9SCJ6	Ig lamda chain variable region (Fragment)	-0.788614	1.01149e-07
F1MS32	Apolipoprotein D (Apo-D)	-0.910558	5.95908e-13
F6QND5	Fibrinogen alpha chain	-0.92141	1e-15
Q0VCM5	Inter-alpha-trypsin inhibitor heavy chain H1	-0.923229	1e-15
E1BNR0	Apolipoprotein B	-0.929458	1.74384e-07
Q2KIT0	Protein HP-20 homolog	-0.947845	1e-15
A0A6B9SDM9	Ig heavy chain variable region (Fragment)	-0.969334	1e-15
F1MVK1	Complement C4-like isoform X	-1.0147	1.22833e-15
I7CT57	Vitamin D-binding protein	-1.03349	1e-15
G3N0V0	Immunoglobulin Gamma2	-1.16153	1e-15
F1N0I3	Coagulation factor V	-1.18585	2.40548e-15
P01030	Complement C4	-1.20327	3.95093e-08
Q32L14	Retinol-binding protein	-1.24402	1e-15
Q2KIU3	Protein HP-25 homolog 2	-1.39352	1e-15
F1MD83	C-X-C motif chemokine	-1.51176	1e-15
Q3MHN5	Vitamin D-binding protein (DBP)	-1.624	7.41331e-11
C4T8B4	Pentaxin	-1.718	1e-15
P23805	Conglutinin	-1.80659	1e-15
A0A3Q1NJR8	Antithrombin-III (Serpin C1)	-2.04588	1e-15
E1BH06	Complement component 4A	-2.10362	1e-15
G8JKW7	Serpin A3-7	-2.26	1e-15
O02659	Mannose-binding protein C	-2.9	0.00142324
Q29443	Serotransferrin	-3.34143	1e-15

## Sheet: S4 DA Proteins LF-0 vs LF-1
Supplementary Table 4: Significantly abundant proteins between buffalo fly resistant naïve (phenotyped) (LF-0) as compared to buffalo fly resistant cattle (LF-1). Positive log 2-fold change values represent proteins at significantly higher abundance in naive resistant cattle.
UniProt Accesion ID	Protein names	log2FC	adj. P value
A8DBT6	Monocyte differentiation antigen CD14	4.15001	1e-15
F1MNN7	Lipopolysaccharide-binding protein	1.96104	1.61908e-07
Q3MHN5	Vitamin D-binding protein	1.7	0.000150523
B0JYQ0	ALB protein	1.6678	2.81408e-13
Q28178	Thrombospondin-1	1.1	0.0193113
A0A6B9SDY5	Ig heavy chain variable region (Fragment)	0.948138	2.2116e-08
Q28085	Complement factor H (H factor 1)	0.805031	1e-15
D4QBB4	Globin A1 (Hemoglobin beta)	0.789586	7.81028e-08
A0A6B9SBJ6	Ig heavy chain variable region (Fragment)	0.751822	1e-15
P60712	Actin, cytoplasmic 1 (Beta-actin)	0.734239	6.03377e-08
A0A3Q1M564	Adiponectin	0.705368	3.40541e-14
B0JYN6	Alpha-2-HS-glycoprotein (Fetuin-A)	0.547738	1e-15
Q3ZEJ6	Serpin A3-3 (Endopin-1B) (Muscle endopin-1B) (mEndopin-1B)	0.522279	1.59668e-06
A0A3Q1ML26	Ig-like domain-containing protein	0.492234	1e-15
A6H7J7	Immunoglobulin lambda-1 light chain-like isoform X4	0.412829	1e-15
Q68RU0	Ovarian and testicular apolipoprotein N	0.347354	7.25297e-11
Q29437	Primary amine oxidase	0.273444	2.93523e-13
P34955	Alpha-1-antitrypsin	0.199267	9.55921e-08
F6R4P6	Serpin family D member 1	-0.185292	4.62321e-09
P06868	Plasminogen	-0.187009	8.73977e-06
P81187	Complement factor B	-0.205262	1.47755e-11
F1N076	Ceruloplasmin	-0.208898	1.64419e-08
G3N0S9	Apolipoprotein R	-0.214183	1.53082e-08
A0A140T843	Apolipoprotein H	-0.290327	1e-15
Q2KIH5	Complement component 8	-0.294225	9.84626e-06
A5D7R6	Inter-alpha-trypsin inhibitor heavy chain H2	-0.299335	1.49168e-15
P28800	Alpha-2-antiplasmin	-0.303635	1.09426e-13
Q7SIH1	Alpha-2-macroglobulin	-0.329334	1.28454e-09
Q9BGU1	Histidine-rich glycoprotein	-0.349997	1e-15
Q28065	C4b-binding protein alpha chain (C4bp)	-0.361325	5.9452e-12
Q3MHH8	Alpha-amylase	-0.379519	1e-15
A0A3Q1MJT2	Alpha-1B-glycoprotein	-0.386319	1e-15
A0A3Q1ME55	Complement C8 gamma chain	-0.388675	6.16415e-13
V6F9A2	Apolipoprotein A-I preproprotein	-0.415478	1e-15
Q2UVX4	Complement C3	-0.464679	1e-15
G5E5T5	Immunoglobulin M heavy chain secretory form	-0.485161	1e-15
Q2KIX7	Protein HP-25 homolog 1	-0.498553	2.91214e-11
E1B805	complement C3 isoform X1	-0.517838	1e-15
Q95121	Pigment epithelium-derived factor (PEDF) (Serpin F1)	-0.531067	8.03304e-11
Q2HJF0	Serotransferrin-like	-0.552204	1e-15
E1BH94	Peptidoglycan recognition protein 2	-0.566961	2.33454e-10
Q0VCM5	Inter-alpha-trypsin inhibitor heavy chain H1	-0.5839	1e-15
F1MD83	C-X-C motif chemokine	-0.584059	1e-15
V6F7X3	Apolipoprotein A-IV	-0.587227	1e-15
F1MMK9	Protein AMBP	-0.712994	1e-15
A0A6B9SDT6	Ig lamda chain variable region (Fragment)	-0.749263	3.13361e-12
Q2KIT0	Protein HP-20 homolog	-0.818082	1e-15
V6F9A3	Apolipoprotein C-III (Apolipoprotein C3)	-0.869887	1e-15
G5E5A8	Fibronectin	-0.890718	1e-15
A5PK72	Immunoglobulin lambda-1 light chain-like	-0.943646	1e-15
Q32L14	Retinol-binding protein	-1.00388	1e-15
E1BH06	Complement component 4A	-1.01289	1.76307e-11
B0JYP6	IGK protein	-1.02454	1e-15
Q2KIU3	Protein HP-25 homolog 2	-1.05722	1e-15
A0A6B9SCJ6	Ig lamda chain variable region (Fragment)	-1.18666	1e-15
A0A3Q1MP45	Complement factor H	-1.2	0.0123465
G3N0V0	Immunoglobulin Gamma2	-1.20858	1e-15
F1MZ96	IGK protein	-1.31282	1e-15
F1MVK1	Complement C4-like isoform X	-1.33131	1.74527e-14
A0A3Q1LPG0	IgG3 heavy chain constant region	-1.58305	1e-15
A0A3Q1NJR8	Antithrombin-III (Serpin C1)	-1.68058	1e-15
G8JKW7	Serpin A3-7	-2.42193	1e-15
P23805	Conglutinin	-2.42468	1e-15
A0A452DK44	Zinc-alpha-2-glycoprotein	-2.5	0.0014142
C4T8B4	Pentaxin (Pentraxin)	-2.55208	1e-15
Q29443	Serotransferrin (Transferrin)	-2.56745	1e-15
F1MJK3	Pregnancy zone protein isoform X1	-2.81475	3.46469e-13
G3X6N3	Beta-1 metal-binding globulin	-2.84905	1e-15
P01045	Kininogen-2	-3.28562	1e-15
A0A6B9SBF3	Ig heavy chain variable region (Fragment)	-5.47197	5.78595e-13

## Sheet: S5 Enrich Analysis HF-0 vs HF-1
Supplementary Table 5.1: List of Bological Process (GO) enriched for DA proteins in buffalo fly susceptible naïve (HF-0) as compared to buffalo fly susceptible cattle (HF-1)							Supplementary Table 5.2: List of KEGG Pathways enriched for DA proteins in buffalo fly susceptible naïve (HF-0) as compared to buffalo fly susceptible cattle (HF-1)
Term ID	Term description	Observed gene count	Background gene count	False discovery rate	Matching proteins in your network (labels)		Term ID	Term description	Observed gene count	Background gene count	False discovery rate	Matching proteins in your network (labels)
GO:0006956	Complement activation	12	62	2.69e-14	C4A,MBL2,CFB,CRP,ENSBTAP00000018855,LOC528040,C9,C3,CFH,IGLL1,C2,C4BPA		bta04610	Complement and coagulation cascades	14	78	2.44e-18	FGA,SERPINC1,A2M,C4A,MBL2,CFB,SERPIND1,C9,VTN,C3,F5,CFH,C2,C4BPA
GO:0006958	Complement activation, classical pathway	9	35	3.15e-11	C4A,MBL2,CRP,LOC528040,C9,C3,IGLL1,C2,C4BPA		bta04979	Cholesterol metabolism	6	46	1.52e-06	APOH,APOA1,APOA2,APOC3,APOA4,APOB
GO:0051346	Negative regulation of hydrolase activity	16	377	4.92e-11	AHSG,APOA1,SERPINC1,A2M,ITIH1,ITIH4,SERPINA3-7,APOA2,APOC3,SERPIND1,ITIH2,LOC528040,C3,SERPINA3-1,SERPINA7,SERPINA3-3		bta05150	Staphylococcus aureus infection	6	92	4.72e-05	C4A,MBL2,CFB,C3,CFH,C2
GO:0006959	Humoral immune response	13	192	5.37e-11	C4A,MBL2,CFB,CRP,ENSBTAP00000018855,LOC528040,C9,C3,CFH,IGLL1,C2,PPBP,C4BPA		bta04977	Vitamin digestion and absorption	3	25	0.0055	APOA1,APOA4,APOB
GO:0010951	Negative regulation of endopeptidase activity	13	209	1.25e-10	AHSG,SERPINC1,A2M,ITIH1,ITIH4,SERPINA3-7,SERPIND1,ITIH2,LOC528040,C3,SERPINA3-1,SERPINA7,SERPINA3-3		bta05133	Pertussis	4	70	0.0055	C4A,C3,C2,C4BPA
GO:0016064	Immunoglobulin mediated immune response	10	79	1.46e-10	C4A,MBL2,CRP,ENSBTAP00000018855,LOC528040,C9,C3,IGLL1,C2,C4BPA		bta04216	Ferroptosis	3	40	0.0152	TF,CP,LOC525947
GO:0043086	Negative regulation of catalytic activity	18	662	5.49e-10	AHSG,SAO,APOA1,SERPINC1,A2M,ITIH1,ITIH4,SERPINA3-7,APOA2,APOC3,SERPIND1,ITIH2,LOC528040,C3,LOC525947,SERPINA3-1,SERPINA7,SERPINA3-3		bta04975	Fat digestion and absorption	3	45	0.0181	APOA1,APOA4,APOB
GO:0002443	Leukocyte mediated immunity	11	194	1.31e-08	C4A,MBL2,A1BG,CRP,ENSBTAP00000018855,LOC528040,C9,C3,IGLL1,C2,C4BPA		bta05322	Systemic lupus erythematosus	4	123	0.0221	C4A,C9,C3,C2
GO:0050776	Regulation of immune response	14	544	3.47e-07	APOA1,C4A,MBL2,CFB,APOA2,CRP,ENSBTAP00000018855,LOC528040,C9,C3,CFH,IGLL1,C2,C4BPA
GO:0051336	Regulation of hydrolase activity	18	1042	4.09e-07	AHSG,APOH,APOA1,SERPINC1,A2M,ITIH1,ITIH4,SERPINA3-7,APOA2,APOC3,SERPIND1,ITIH2,LOC528040,C3,APOA4,SERPINA3-1,SERPINA7,SERPINA3-3
GO:0002250	Adaptive immune response	11	291	5.83e-07	FGA,C4A,MBL2,CRP,ENSBTAP00000018855,LOC528040,C9,C3,IGLL1,C2,C4BPA
GO:0002252	Immune effector process	13	471	5.83e-07	C4A,MBL2,CFB,A1BG,CRP,ENSBTAP00000018855,LOC528040,C9,C3,CFH,IGLL1,C2,C4BPA
GO:0030162	Regulation of proteolysis	14	608	1.1e-06	AHSG,SERPINC1,A2M,ITIH1,ITIH4,SERPINA3-7,SERPIND1,ITIH2,LOC528040,C3,CLEC3B,SERPINA3-1,SERPINA7,SERPINA3-3
GO:1905952	Regulation of lipid localization	8	113	1.1e-06	APOA1,APOA2,APOC3,LOC528040,PON1,C3,APOA4,APOB
GO:0006957	Complement activation, alternative pathway	5	18	2.54e-06	CFB,LOC528040,C9,C3,CFH
GO:0034369	Plasma lipoprotein particle remodeling	5	18	2.54e-06	APOA1,APOA2,APOC3,APOA4,APOB
GO:0033344	Cholesterol efflux	5	19	2.87e-06	APOA1,APOA2,APOC3,APOA4,APOB
GO:0050766	Positive regulation of phagocytosis	6	48	4.11e-06	AHSG,APOA1,MBL2,APOA2,CGN1,C3
GO:0002682	Regulation of immune system process	16	1026	1.12e-05	APOA1,C4A,MBL2,CFB,APOA2,CRP,ENSBTAP00000018855,LOC528040,C9,C3,CFH,IGLL1,C2,APOD,C4BPA,MZB1
GO:0002684	Positive regulation of immune system process	13	652	1.64e-05	C4A,MBL2,CFB,CRP,ENSBTAP00000018855,LOC528040,C9,C3,CFH,IGLL1,C2,C4BPA,MZB1
GO:0006955	Immune response	16	1099	2.55e-05	FGA,C4A,MBL2,CFB,A1BG,CRP,ENSBTAP00000018855,LOC528040,C9,VTN,C3,CFH,IGLL1,C2,PPBP,C4BPA
GO:0090207	Regulation of triglyceride metabolic process	5	33	2.55e-05	APOA1,APOC3,LOC528040,C3,APOA4
GO:0033700	Phospholipid efflux	4	12	3.39e-05	APOA1,APOA2,APOC3,APOA4
GO:0051004	Regulation of lipoprotein lipase activity	4	12	3.39e-05	APOH,APOA1,APOC3,APOA4
GO:0006952	Defense response	15	1044	7.36e-05	AHSG,FGA,C4A,MBL2,CFB,ITIH4,APOA2,CRP,LOC528040,C9,C3,CFH,C2,PPBP,C4BPA
GO:0032374	Regulation of cholesterol transport	5	43	7.39e-05	APOA1,APOA2,APOC3,PON1,APOA4
GO:0050790	Regulation of catalytic activity	20	1945	9.46e-05	AHSG,SAO,APOH,APOA1,SERPINC1,A2M,ITIH1,ITIH4,SERPINA3-7,APOA2,APOC3,SERPIND1,ITIH2,LOC528040,C3,APOA4,LOC525947,SERPINA3-1,SERPINA7,SERPINA3-3
GO:0010903	Negative regulation of very-low-density lipoprotein particle remodeling	3	3	0.00011	APOA1,APOA2,APOC3
GO:0051248	Negative regulation of protein metabolic process	14	941	0.00012	AHSG,SERPINC1,A2M,ITIH1,ITIH4,SERPINA3-7,SERPIND1,ITIH2,LOC528040,C3,SERPINA3-1,APOD,SERPINA7,SERPINA3-3
GO:0060191	Regulation of lipase activity	5	49	0.00012	APOH,APOA1,APOA2,APOC3,APOA4
GO:0045087	Innate immune response	11	559	0.00016	FGA,C4A,MBL2,CFB,CRP,LOC528040,C9,C3,CFH,C2,C4BPA
GO:0007596	Blood coagulation	6	103	0.00017	FGA,APOH,F9,SERPINC1,SERPIND1,F5
GO:0006950	Response to stress	23	2674	0.00018	AHSG,FGA,APOH,F9,SERPINC1,C4A,MBL2,CFB,ITIH4,APOA2,CRP,SERPIND1,LOC528040,C9,ALB,C3,FAIM2,F5,CFH,C2,PPBP,APOD,C4BPA
GO:0051707	Response to other organism	14	991	0.00018	FGA,C4A,MBL2,CFB,APOA2,CRP,LOC528040,C9,C3,CFH,APOB,C2,PPBP,C4BPA
GO:0010873	Positive regulation of cholesterol esterification	3	5	0.00025	APOA1,APOA2,APOA4
GO:0015850	Organic hydroxy compound transport	6	118	0.00031	RBP4,APOA1,APOA2,APOC3,APOA4,APOB
GO:0019216	Regulation of lipid metabolic process	8	283	0.00035	APOA1,APOA2,APOC3,LOC528040,C3,APOA4,APOB,APOD
GO:0051006	Positive regulation of lipoprotein lipase activity	3	6	0.00035	APOH,APOA1,APOA4
GO:0098542	Defense response to other organism	12	758	0.00035	FGA,C4A,MBL2,CFB,APOA2,CRP,LOC528040,C9,C3,CFH,C2,C4BPA
GO:0042632	Cholesterol homeostasis	5	68	0.00039	APOA1,APOA2,APOC3,APOA4,APOB
GO:0046890	Regulation of lipid biosynthetic process	6	126	0.0004	APOA1,APOC3,LOC528040,C3,APOA4,APOB
GO:0030300	Regulation of intestinal cholesterol absorption	3	7	0.00045	APOA1,APOA2,APOA4
GO:0034370	Triglyceride-rich lipoprotein particle remodeling	3	7	0.00045	APOA1,APOA2,APOA4
GO:0043691	Reverse cholesterol transport	3	7	0.00045	APOA1,APOA2,APOA4
GO:1905954	Positive regulation of lipid localization	5	71	0.00045	APOA1,LOC528040,PON1,C3,APOB
GO:0034380	High-density lipoprotein particle assembly	3	8	0.00058	APOA1,APOA2,APOA4
GO:0008203	Cholesterol metabolic process	5	89	0.0011	APOA1,APOA2,PON1,APOA4,APOB
GO:0034375	High-density lipoprotein particle remodeling	3	11	0.0012	APOA1,APOA2,APOC3
GO:0009611	Response to wounding	7	252	0.0014	FGA,APOH,F9,SERPINC1,SERPIND1,F5,APOD
GO:0046470	Phosphatidylcholine metabolic process	4	43	0.0015	APOA1,APOA2,PON1,APOA4
GO:0009605	Response to external stimulus	17	1803	0.0016	FGA,APOA1,C4A,MBL2,CFB,APOA2,CRP,LOC528040,PON1,C9,ALB,C3,CFH,APOB,C2,PPBP,C4BPA
GO:0010896	Regulation of triglyceride catabolic process	3	13	0.0017	APOA1,APOC3,APOA4
GO:0006869	Lipid transport	7	279	0.0025	RBP4,APOA1,APOA2,APOC3,APOA4,APOB,APOD
GO:0050994	Regulation of lipid catabolic process	4	51	0.0025	APOA1,APOA2,APOC3,APOA4
GO:0042157	Lipoprotein metabolic process	5	111	0.0027	APOA1,APOA2,APOC3,APOA4,APOB
GO:0034381	Plasma lipoprotein particle clearance	3	17	0.0031	APOA2,APOC3,APOB
GO:0046486	Glycerolipid metabolic process	7	300	0.0036	APOH,APOA1,APOA2,APOC3,PON1,APOA4,APOB
GO:0060621	Negative regulation of cholesterol import	2	2	0.0056	APOA2,APOC3
GO:0048583	Regulation of response to stimulus	22	3176	0.0062	AHSG,FGA,APOH,APOA1,SERPINC1,C4A,MBL2,CFB,APOA2,APOC3,CRP,ENSBTAP00000018855,LOC528040,C9,C3,FAIM2,CFH,IGLL1,C2,APOD,C4BPA,MZB1
GO:0010884	Positive regulation of lipid storage	3	23	0.0064	LOC528040,C3,APOB
GO:0019218	Regulation of steroid metabolic process	4	68	0.0064	APOA1,APOA2,APOA4,APOB
GO:0006953	Acute-phase response	3	26	0.0088	AHSG,ITIH4,CRP
GO:0050996	Positive regulation of lipid catabolic process	3	26	0.0088	APOA1,APOA2,APOA4
GO:0070328	Triglyceride homeostasis	3	26	0.0088	APOA1,APOC3,APOA4
GO:0048584	Positive regulation of response to stimulus	15	1689	0.0091	FGA,APOH,APOA1,C4A,MBL2,CFB,CRP,ENSBTAP00000018855,LOC528040,C9,C3,CFH,IGLL1,C2,C4BPA
GO:0006954	Inflammatory response	7	369	0.0111	AHSG,C4A,ITIH4,CRP,LOC528040,C3,PPBP
GO:0046464	Acylglycerol catabolic process	3	29	0.0111	APOA2,APOC3,APOB
GO:0051050	Positive regulation of transport	9	648	0.0115	AHSG,FGA,APOA1,MBL2,APOA2,CGN1,LOC528040,PON1,C3
GO:0042304	Regulation of fatty acid biosynthetic process	3	30	0.0118	APOA1,APOC3,APOA4
GO:0006639	Acylglycerol metabolic process	4	84	0.0121	APOH,APOA2,APOC3,APOB
GO:0065007	Biological regulation	49	12076	0.0146	AHSG,SAO,FGA,APOH,APOA1,HPX,F9,SERPINC1,A2M,C4A,MBL2,TF,CFB,ITIH1,ITIH4,SERPINA3-7,APOA2,CP,APOC3,CRP,SERPIND1,CGN1,ITIH2,ENSBTAP00000018855,LOC528040,PON1,C9,ALB,C3,FAIM2,F5,CLEC3B,MGC137211,APOA4,CFH,MGC137014,APOB,LOC511240,IGLL1,LOC525947,SERPINA3-1,C2,PPBP,APOD,C4BPA,MZB1,SERPINA7,KRT2,SERPINA3-3
GO:0032489	Regulation of cdc42 protein signal transduction	2	5	0.0159	APOA1,APOC3
GO:0060627	Regulation of vesicle-mediated transport	7	412	0.0197	AHSG,APOA1,MBL2,APOA2,APOC3,CGN1,C3
GO:0034372	Very-low-density lipoprotein particle remodeling	2	6	0.0206	APOA1,APOA4
GO:0048878	Chemical homeostasis	10	878	0.0207	APOA1,HPX,MBL2,TF,APOA2,CP,APOC3,CGN1,APOA4,APOB
GO:0051180	Vitamin transport	3	39	0.0217	RBP4,APOA1,GC
GO:0009892	Negative regulation of metabolic process	18	2555	0.0244	AHSG,SAO,APOA1,SERPINC1,A2M,ITIH1,ITIH4,SERPINA3-7,APOA2,APOC3,SERPIND1,ITIH2,LOC528040,C3,SERPINA3-1,APOD,SERPINA7,SERPINA3-3
GO:0072378	Blood coagulation, fibrin clot formation	2	7	0.0251	FGA,APOH
GO:0034374	Low-density lipoprotein particle remodeling	2	8	0.0301	APOA2,APOB
GO:0010898	Positive regulation of triglyceride catabolic process	2	9	0.0362	APOA1,APOA4
GO:0051049	Regulation of transport	12	1343	0.0388	AHSG,FGA,APOA1,MBL2,APOA2,APOC3,CGN1,LOC528040,PON1,C3,APOA4,APOD
GO:0018206	Peptidyl-methionine modification	2	10	0.0428	APOA1,APOA2
GO:0051246	Regulation of protein metabolic process	17	2464	0.0448	AHSG,FGA,APOA1,SERPINC1,A2M,ITIH1,ITIH4,SERPINA3-7,SERPIND1,ITIH2,LOC528040,C3,CLEC3B,SERPINA3-1,APOD,SERPINA7,SERPINA3-3
GO:0006826	Iron ion transport	3	53	0.046	HPX,TF,CP
GO:0030193	Regulation of blood coagulation	3	54	0.0481	FGA,APOH,SERPINC1
GO:0060192	Negative regulation of lipase activity	2	11	0.0491	APOA2,APOC3

## Sheet: S6 Enrich Analysis LF-0 vs LF-1
Supplementary Table 6.1: List of Bological Process (GO) enriched for DA proteins in buffalo fly resistant naïve (LF-0) as compared to buffalo fly resistant cattle (LF-1)							Supplementary Table 6.2: List of KEGG Pathways enriched for DA proteins in buffalo fly resistant naïve (LF-0) as compared to buffalo fly resistant cattle (LF-1)
Term ID	Term description	Observed gene count	Background gene count	False discovery rate	Matching proteins in your network (labels)		Term ID	Term description	Observed gene count	Background gene count	False discovery rate	Matching proteins in your network (labels)
GO:0006956	Complement activation	10	62	3.55e-11	C8A,C4A,CFB,CRP,LOC528040,C3,CFH,IGLL1,C4BPA,C8G		bta04610	Complement and coagulation cascades	12	78	2.39e-15	PLG,C8A,SERPINC1,A2M,C4A,CFB,SERPIND1,C3,CFH,C4BPA,KNG1,C8G
GO:0006958	Complement activation, classical pathway	8	35	1.02e-09	C8A,C4A,CRP,LOC528040,C3,IGLL1,C4BPA,C8G		bta05150	Staphylococcus aureus infection	5	92	0.00095	PLG,C4A,CFB,C3,CFH
GO:0010951	Negative regulation of endopeptidase activity	12	209	1.47e-09	AHSG,SERPINC1,A2M,ITIH1,SERPINA3-7,SERPIND1,ITIH2,LOC528040,C3,LOC506828,KNG1,SERPINA3-3		bta04979	Cholesterol metabolism	4	46	0.001	APOH,APOA1,APOC3,APOA4
GO:0043086	Negative regulation of catalytic activity	17	662	1.59e-09	AHSG,SAO,APOA1,SERPINC1,A2M,ITIH1,SERPINA3-7,APOC3,SERPIND1,ITIH2,LOC528040,C3,ADIPOQ,LOC506828,LOC525947,KNG1,SERPINA3-3		bta05133	Pertussis	4	70	0.0036	C4A,CD14,C3,C4BPA
GO:0051346	Negative regulation of hydrolase activity	14	377	1.74e-09	AHSG,APOA1,SERPINC1,A2M,ITIH1,SERPINA3-7,APOC3,SERPIND1,ITIH2,LOC528040,C3,LOC506828,KNG1,SERPINA3-3		bta05143	African trypanosomiasis	3	36	0.0099	APOA1,HBB,KNG1
GO:0006959	Humoral immune response	11	192	6.34e-09	C8A,C4A,CFB,CRP,LOC528040,C3,CFH,IGLL1,PPBP,C4BPA,C8G		bta04216	Ferroptosis	3	40	0.0109	TF,CP,LOC525947
GO:0006957	Complement activation, alternative pathway	6	18	3.65e-08	C8A,CFB,LOC528040,C3,CFH,C8G		bta05146	Amoebiasis	4	105	0.0109	C8A,FN1,CD14,C8G
GO:0006952	Defense response	17	1044	6.08e-07	AHSG,THBS1,C8A,C4A,CFB,FN1,CRP,CD14,LOC528040,LBP,C3,CFH,PPBP,PGLYRP2,C4BPA,KNG1,C8G		bta05322	Systemic lupus erythematosus	4	123	0.0147	C8A,C4A,C3,C8G
GO:0002443	Leukocyte mediated immunity	9	194	1.56e-06	C8A,C4A,A1BG,CRP,LOC528040,C3,IGLL1,C4BPA,C8G		bta04145	Phagosome	4	149	0.0264	THBS1,CGN1,CD14,C3
GO:0002252	Immune effector process	12	471	1.91e-06	C8A,C4A,CFB,A1BG,CRP,LOC528040,LBP,C3,CFH,IGLL1,C4BPA,C8G		bta03320	PPAR signaling pathway	3	77	0.0412	APOA1,APOC3,ADIPOQ
GO:0006954	Inflammatory response	11	369	1.91e-06	AHSG,THBS1,C4A,FN1,CRP,CD14,LOC528040,LBP,C3,PPBP,KNG1
GO:0051336	Regulation of hydrolase activity	16	1042	3.63e-06	AHSG,APOH,APOA1,SERPINC1,A2M,ITIH1,SERPINA3-7,APOC3,SERPIND1,ITIH2,LOC528040,C3,APOA4,LOC506828,KNG1,SERPINA3-3
GO:0006950	Response to stress	24	2674	7.75e-06	AHSG,PLG,APOH,THBS1,C8A,SERPINC1,C4A,CFB,FN1,CRP,SERPIND1,CD14,LOC528040,LBP,ALB,C3,FAIM2,ADIPOQ,CFH,PPBP,PGLYRP2,C4BPA,KNG1,C8G
GO:0090207	Regulation of triglyceride metabolic process	5	33	2.21e-05	APOA1,APOC3,LOC528040,C3,APOA4
GO:0051004	Regulation of lipoprotein lipase activity	4	12	3.05e-05	APOH,APOA1,APOC3,APOA4
GO:0002684	Positive regulation of immune system process	12	652	4.62e-05	C8A,C4A,CFB,CRP,LOC528040,LBP,C3,CFH,IGLL1,C4BPA,MZB1,C8G
GO:0050776	Regulation of immune response	11	544	6.49e-05	APOA1,C8A,C4A,CFB,CRP,LOC528040,C3,CFH,IGLL1,C4BPA,C8G
GO:0045087	Innate immune response	11	559	8.19e-05	C8A,C4A,CFB,CRP,CD14,LOC528040,LBP,C3,CFH,C4BPA,C8G
GO:0050790	Regulation of catalytic activity	19	1945	9.7e-05	AHSG,SAO,APOH,APOA1,SERPINC1,A2M,ITIH1,SERPINA3-7,APOC3,SERPIND1,ITIH2,LOC528040,C3,APOA4,ADIPOQ,LOC506828,LOC525947,KNG1,SERPINA3-3
GO:0002682	Regulation of immune system process	14	1026	0.00011	APOA1,C8A,C4A,CFB,CRP,LOC528040,LBP,C3,ADIPOQ,CFH,IGLL1,C4BPA,MZB1,C8G
GO:0032269	Negative regulation of cellular protein metabolic process	13	901	0.00017	AHSG,SERPINC1,A2M,ITIH1,SERPINA3-7,SERPIND1,ITIH2,LOC528040,C3,ADIPOQ,LOC506828,KNG1,SERPINA3-3
GO:0098542	Defense response to other organism	12	758	0.00019	C8A,C4A,CFB,CRP,CD14,LOC528040,LBP,C3,CFH,PGLYRP2,C4BPA,C8G
GO:1905952	Regulation of lipid localization	6	113	0.00022	APOA1,APOC3,LOC528040,C3,APOA4,ADIPOQ
GO:0006955	Immune response	14	1099	0.00023	C8A,C4A,CFB,A1BG,CRP,CD14,LOC528040,LBP,C3,CFH,IGLL1,PPBP,C4BPA,C8G
GO:0006953	Acute-phase response	4	26	0.00031	AHSG,FN1,CRP,LBP
GO:0050764	Regulation of phagocytosis	5	66	0.00033	AHSG,APOA1,CGN1,C3,ADIPOQ
GO:0051006	Positive regulation of lipoprotein lipase activity	3	6	0.00038	APOH,APOA1,APOA4
GO:0051707	Response to other organism	13	991	0.00038	C8A,C4A,CFB,CRP,CD14,LOC528040,LBP,C3,CFH,PPBP,PGLYRP2,C4BPA,C8G
GO:0097006	Regulation of plasma lipoprotein particle levels	4	36	0.00087	APOA1,APOC3,APOA4,ADIPOQ
GO:0032374	Regulation of cholesterol transport	4	43	0.0016	APOA1,APOC3,APOA4,ADIPOQ
GO:0033700	Phospholipid efflux	3	12	0.0016	APOA1,APOC3,APOA4
GO:0007596	Blood coagulation	5	103	0.002	PLG,APOH,SERPINC1,SERPIND1,KNG1
GO:0010896	Regulation of triglyceride catabolic process	3	13	0.002	APOA1,APOC3,APOA4
GO:0050766	Positive regulation of phagocytosis	4	48	0.0021	AHSG,APOA1,CGN1,C3
GO:0002376	Immune system process	16	1806	0.0022	C8A,C4A,CFB,A1BG,CRP,CD14,LOC528040,LBP,C3,CFH,AZGP1,IGLL1,PPBP,PGLYRP2,C4BPA,C8G
GO:0042060	Wound healing	6	194	0.0026	PLG,APOH,SERPINC1,FN1,SERPIND1,KNG1
GO:0030193	Regulation of blood coagulation	4	54	0.003	PLG,APOH,SERPINC1,KNG1
GO:0034369	Plasma lipoprotein particle remodeling	3	18	0.0039	APOA1,APOC3,APOA4
GO:0046890	Regulation of lipid biosynthetic process	5	126	0.0041	APOA1,APOC3,LOC528040,C3,APOA4
GO:0033344	Cholesterol efflux	3	19	0.0043	APOA1,APOC3,APOA4
GO:0048583	Regulation of response to stimulus	21	3176	0.0047	AHSG,PLG,APOH,APOA1,C8A,SERPINC1,C4A,CFB,APOC3,CRP,CD14,LOC528040,C3,FAIM2,ADIPOQ,CFH,IGLL1,C4BPA,MZB1,KNG1,C8G
GO:0019217	Regulation of fatty acid metabolic process	4	65	0.0052	APOA1,APOC3,APOA4,ADIPOQ
GO:1905954	Positive regulation of lipid localization	4	71	0.0072	APOA1,LOC528040,C3,ADIPOQ
GO:0009605	Response to external stimulus	15	1803	0.0075	APOA1,C8A,C4A,CFB,CRP,CD14,LOC528040,LBP,ALB,C3,CFH,PPBP,PGLYRP2,C4BPA,C8G
GO:0070328	Triglyceride homeostasis	3	26	0.009	APOA1,APOC3,APOA4
GO:0010903	Negative regulation of very-low-density lipoprotein particle remodeling	2	3	0.0098	APOA1,APOC3
GO:0045923	Positive regulation of fatty acid metabolic process	3	29	0.0114	APOA1,APOA4,ADIPOQ
GO:0030195	Negative regulation of blood coagulation	3	30	0.0123	PLG,APOH,KNG1
GO:0042304	Regulation of fatty acid biosynthetic process	3	30	0.0123	APOA1,APOC3,APOA4
GO:0048584	Positive regulation of response to stimulus	14	1689	0.013	APOH,APOA1,C8A,C4A,CFB,CRP,CD14,LOC528040,C3,ADIPOQ,CFH,IGLL1,C4BPA,C8G
GO:0006869	Lipid transport	6	279	0.0133	RBP4,APOA1,ApoN,APOC3,LBP,APOA4
GO:0019216	Regulation of lipid metabolic process	6	283	0.014	APOA1,APOC3,LOC528040,C3,APOA4,ADIPOQ
GO:0010873	Positive regulation of cholesterol esterification	2	5	0.0173	APOA1,APOA4
GO:0032489	Regulation of cdc42 protein signal transduction	2	5	0.0173	APOA1,APOC3
GO:0010828	Positive regulation of glucose transmembrane transport	3	36	0.0177	LOC528040,C3,ADIPOQ
GO:0051180	Vitamin transport	3	39	0.0214	RBP4,APOA1,GC
GO:0034372	Very-low-density lipoprotein particle remodeling	2	6	0.0216	APOA1,APOA4
GO:0030300	Regulation of intestinal cholesterol absorption	2	7	0.0275	APOA1,APOA4
GO:0043691	Reverse cholesterol transport	2	7	0.0275	APOA1,APOA4
GO:0015850	Organic hydroxy compound transport	4	118	0.0322	RBP4,APOA1,APOC3,APOA4
GO:0032101	Regulation of response to external stimulus	8	648	0.0322	AHSG,PLG,APOH,APOA1,SERPINC1,C3,ADIPOQ,KNG1
GO:0034380	High-density lipoprotein particle assembly	2	8	0.0322	APOA1,APOA4
GO:0032677	Regulation of interleukin-8 production	3	49	0.0356	CRP,CD14,ADIPOQ
GO:0010898	Positive regulation of triglyceride catabolic process	2	9	0.0372	APOA1,APOA4
GO:0048519	Negative regulation of biological process	23	4445	0.048	AHSG,SAO,PLG,APOH,THBS1,APOA1,SERPINC1,A2M,ITIH1,FN1,SERPINA3-7,APOC3,CRP,SERPIND1,ITIH2,LOC528040,ALB,C3,FAIM2,ADIPOQ,LOC506828,KNG1,SERPINA3-3

## Sheet: S7 DA Proteins HF-0 vs LF-0
Supplementary Table 7: Significantly abundant proteins between buffalo fly susceptible naïve (phenotyped) (HF-0) and buffalo fly resistant naïve (LF-0) cattle
UniProt Accesion ID	Protein names	log2FC	adj. P value
A0A6B9SBF3	Ig heavy chain variable region (Fragment)	5.67715	1.44e-12
A0A452DK44	Zinc-alpha-2-glycoprotein	2.24964	0.00455098
G3MZE0	Ig-like domain-containing protein	1.39232	6.45e-08
F1MNN7	Lipopolysaccharide-binding protein	1.38695	4.49e-09
A6QM09	immunoglobulin lambda-1 light chain-like isoform X4	1.28724	1e-15
D4QBB4	Globin A1 (Hemoglobin beta)	0.872366	1e-15
A5PK72	immunoglobulin lambda-1 light chain-like	0.555617	8.11e-07
A0A3Q1LPG0	IgG3 heavy chain constant region	0.54955	6.61e-06
Q3ZEJ6	Serpin A3-3 (Endopin-1B)	0.456232	2.66e-06
G3N0V0	Immunoglobulin Gamma2	0.422228	1e-15
A0A1K0FUD3	Globin C1	0.415479	6.1e-06
B0JYP6	IGK protein	0.272027	2.58e-08
A0A140T843	Apolipoprotein H (Beta-2-glycoprotein 1)	-0.188461	1.04e-06
P34955	Alpha-1-antiproteinase	-0.191763	5.31e-07
A0A452DI66	Prothrombin (Coagulation factor II)	-0.194326	3.99e-06
Q2UVX4	Complement C3	-0.219534	1e-15
A0A452DIU4	Tetranectin	-0.244368	1.2e-07
A0A3Q1ML26	Ig-like domain-containing protein	-0.279339	8.11e-07
F6R4P6	Serpin family D member 1	-0.289757	3.62e-11
Q68RU0	Ovarian and testicular apolipoprotein N	-0.294738	3.04e-08
E1BMJ0	Serpin family G member 1	-0.298864	7.51e-07
P81644	Apolipoprotein A-II	-0.299153	2.8e-06
E1B805	complement C3 isoform X1	-0.306957	6.99e-06
Q9BGU1	Histidine-rich glycoprotein	-0.309814	1e-15
Q6T182	Sex hormone-binding globulin (Fragment)	-0.347808	4.35e-07
Q3MHH8	Alpha-amylase	-0.350793	1e-15
A0A140T897	Albumin	-0.38537	3.44e-10
K4JB97	Alpha-2-macroglobulin variant 4	-0.392045	1e-15
Q2KIW1	Paraoxonase	-0.408373	2.2e-12
Q2KIU3	Protein HP-25 homolog 2	-0.430822	6.99e-06
Q0VCM5	Inter-alpha-trypsin inhibitor heavy chain H1	-0.445034	1e-15
Q32L14	Retinol-binding protein	-0.495912	2.06e-13
Q58D62	Fetuin-B	-0.499731	1e-06
G3X6N3	Beta-1 metal-binding globulin	-0.530828	3.23e-09
Q5GN72	Alpha-1-acid glycoprotein	-0.557152	1e-15
Q3SYR0	Serpin peptidase inhibitor	-0.662989	4.44e-15
Q29443	Serotransferrin (Transferrin)	-0.724535	1e-15
F1MD83	C-X-C motif chemokine	-0.77067	1e-15
Q28085	Complement factor H (H factor 1)	-0.937741	1e-15
F1MS32	Apolipoprotein D (Apo-D)	-1.0365	4.72e-10
E1BH06	Complement component 4A	-1.04234	4.84e-06
F1MZ96	IGK protein	-1.29959	4.2e-12
Q3MHN5	Vitamin D-binding protein	-1.32713	1.35e-07
O02659	Mannose-binding protein C	-3.1971	0.000586891

## Sheet: S8 DA Proteins HF-1 vs LF-1
Supplementary Table 8: Significantly abundant proteins between buffalo fly susceptible (phenotyped) (HF-1) and buffalo fly resistant (LF-1) cattle
UniProt Accesion ID	Protein names	log2FC	adj. P value
A8DBT6	Monocyte differentiation antigen CD14	4.49606	1e-15
F1MNN7	Lipopolysaccharide-binding protein	3.31402	1e-15
Q3MHN5	Vitamin D-binding protein	2	2e-05
A0A6B9SDM9	Ig heavy chain variable region (Fragment)	1.37951	1e-15
Q28178	Thrombospondin-1	1.1	0.00020744
A0A3Q1MP45	Complement factor H	0.9	0.0332445
F6QND5	Fibrinogen alpha chain	0.835736	1e-15
A0A6B9SDZ6	Ig heavy chain variable region (Fragment)	0.826817	1.14256e-10
A0A6B9SF17	Ig heavy chain variable region (Fragment)	0.517319	1e-15
F1N076	Ceruloplasmin	0.435865	1e-15
Q5J801	Endopin 2B	0.398771	1.36859e-09
Q0V7N2	Complement C2	0.397552	1e-15
P01030	Complement C4	0.381408	1.70096e-08
G3N0V0	Immunoglobulin Gamma2	0.375176	1e-15
A0A452DI25	Hemopexin	0.3578	2.24093e-09
A0A6B9SDT6	Ig lamda chain variable region (Fragment)	0.330582	7.67404e-08
Q5EA67	Inter-alpha (Globulin) inhibitor H4	0.302152	1e-15
P81187	Complement factor B	0.301744	1e-15
Q3ZBS7	Vitronectin	0.159181	5.17527e-07
F1MD83	C-X-C motif chemokine	0.157027	2.30266e-12
A0A3Q1M032	immunoglobulin M heavy chain secretory form	-0.153765	2.32431e-09
G8JKW7	Serpin A3-7	-0.168574	1e-15
Q9BGU1	Histidine-rich glycoprotein	-0.217689	3.29769e-11
A0A3Q1ME55	Complement C8 gamma chain	-0.228333	1.06095e-07
Q3MHH8	Alpha-amylase (EC 3.2.1.1)	-0.228471	3.42753e-12
K4JB97	Alpha-2-macroglobulin variant 4	-0.254387	1e-15
Q32L14	Retinol-binding protein	-0.25577	3.92198e-10
A0A3Q1LPG0	IgG3 heavy chain constant region	-0.31249	6.98398e-06
G5E5T5	immunoglobulin M heavy chain secretory form	-0.31416	1e-15
Q58D62	Fetuin-B	-0.464215	3.93707e-06
A5D7Q2	IgM precursor	-0.56621	1.01614e-06
E1BH94	Peptidoglycan recognition protein 2	-0.603418	5.16564e-11
A0A1K0FUD3	Globin C1	-0.628688	2.54101e-10
F1MJK3	pregnancy zone protein isoform X1	-0.63445	9.78726e-09
A0A6B9SE04	Ig heavy chain variable region (Fragment)	-1.4	0.0161093
P01045	Kininogen-2 (	-2.21157	1e-15
F1MZ96	IGK protein	-2.79489	1e-15

## Sheet: S9 Enrich Analysis HF-0 vs LF-0
Supplementary Table 9.1: List of Bological Process (GO) enriched for DA proteins in buffalo fly susceptible naïve (HF-0) as compared to buffalo fly resistant naïve cattle (LF-0)							Supplementary Table 9.2: List of KEGG Pathways enriched for DA proteins in buffalo fly susceptible naïve (HF-0) as compared to buffalo fly resistant naïve cattle (LF-0)
Term ID	Term description	Observed gene count	Background gene count	False discovery rate	Matching proteins in your network (labels)		Term ID	Term description	Observed gene count	Background gene count	False discovery rate	Matching proteins in your network (labels)
GO:0010951	Negative regulation of endopeptidase activity	9	209	6.17e-07	A2M,ITIH1,SERPIND1,LOC528040,SERPING1,C3,FETUB,SERPINA7,SERPINA3-3		bta04610	Complement and coagulation cascades	8	78	3.5e-10	A2M,C4A,MBL2,F2,SERPIND1,SERPING1,C3,CFH
GO:0051346	Negative regulation of hydrolase activity	10	377	1.48e-06	A2M,ITIH1,APOA2,SERPIND1,LOC528040,SERPING1,C3,FETUB,SERPINA7,SERPINA3-3		bta05150	Staphylococcus aureus infection	4	92	0.003	C4A,MBL2,C3,CFH
GO:0006956	Complement activation	6	62	2.78e-06	C4A,MBL2,ENSBTAP00000018855,LOC528040,C3,CFH		bta05133	Pertussis	3	70	0.0259	C4A,SERPING1,C3
GO:0006959	Humoral immune response	7	192	4.07e-05	C4A,MBL2,ENSBTAP00000018855,LOC528040,C3,CFH,PPBP
GO:0030162	Regulation of proteolysis	10	608	4.35e-05	A2M,ITIH1,SERPIND1,LOC528040,SERPING1,C3,FETUB,CLEC3B,SERPINA7,SERPINA3-3
GO:0016064	Immunoglobulin mediated immune response	5	79	0.00025	C4A,MBL2,ENSBTAP00000018855,LOC528040,C3
GO:0002682	Regulation of immune system process	11	1026	0.00039	C4A,MBL2,APOA2,ENSBTAP00000018855,LOC528040,SERPING1,LBP,C3,ORM1,CFH,APOD
GO:0006958	Complement activation, classical pathway	4	35	0.00039	C4A,MBL2,LOC528040,C3
GO:0051336	Regulation of hydrolase activity	11	1042	0.00039	APOH,A2M,ITIH1,APOA2,SERPIND1,LOC528040,SERPING1,C3,FETUB,SERPINA7,SERPINA3-3
GO:0006950	Response to stress	16	2674	0.00079	APOH,C4A,MBL2,F2,APOA2,SERPIND1,LOC528040,SERPING1,LBP,ALB,C3,ORM1,FAIM2,CFH,PPBP,APOD
GO:0051248	Negative regulation of protein metabolic process	10	941	0.001	A2M,ITIH1,SERPIND1,LOC528040,SERPING1,C3,FETUB,APOD,SERPINA7,SERPINA3-3
GO:0006954	Inflammatory response	7	369	0.0011	C4A,F2,LOC528040,LBP,C3,ORM1,PPBP
GO:0050776	Regulation of immune response	8	544	0.0011	C4A,MBL2,APOA2,ENSBTAP00000018855,LOC528040,SERPING1,C3,CFH
GO:0006952	Defense response	10	1044	0.0021	C4A,MBL2,F2,APOA2,LOC528040,LBP,C3,ORM1,CFH,PPBP
GO:0006957	Complement activation, alternative pathway	3	18	0.0023	LOC528040,C3,CFH
GO:0002252	Immune effector process	7	471	0.0043	C4A,MBL2,ENSBTAP00000018855,LOC528040,LBP,C3,CFH
GO:0006953	Acute-phase response	3	26	0.0055	F2,LBP,ORM1
GO:0007596	Blood coagulation	4	103	0.0099	APOH,F2,SERPIND1,SERPING1
GO:1905952	Regulation of lipid localization	4	113	0.0125	APOA2,LOC528040,PON1,C3
GO:0009611	Response to wounding	5	252	0.0177	APOH,F2,SERPIND1,SERPING1,APOD
GO:0002684	Positive regulation of immune system process	7	652	0.0233	C4A,MBL2,ENSBTAP00000018855,LOC528040,LBP,C3,CFH
GO:0050766	Positive regulation of phagocytosis	3	48	0.0233	MBL2,APOA2,C3
GO:0006869	Lipid transport	5	279	0.0262	RBP4,ApoN,APOA2,LBP,APOD
GO:0030193	Regulation of blood coagulation	3	54	0.0302	APOH,F2,SERPING1
GO:0051707	Response to other organism	8	991	0.0407	C4A,MBL2,APOA2,LOC528040,LBP,C3,CFH,PPBP
GO:0098542	Defense response to other organism	7	758	0.0456	C4A,MBL2,APOA2,LOC528040,LBP,C3,CFH

## Sheet: S10 Enrich Analysis HF-1vsLF-1
Supplementary Table 10.1: List of Bological Process (GO) enriched for DA proteins in buffalo fly susceptible (HF-1) as compared to buffalo fly resistant cattle (LF-1)							Supplementary Table 10.2: List of KEGG Pathways enriched for DA proteins in buffalo fly susceptible (HF-1) as compared to buffalo fly resistant cattle (LF-1)
Term ID	Term description	Observed gene count	Background gene count	False discovery rate	Matching proteins in your network (labels)		Term ID	Term description	Observed gene count	Background gene count	False discovery rate	Matching proteins in your network (labels)
GO:0006952	Defense response	13	1044	7.31e-07	FGA,THBS1,C4A,CFB,ITIH4,CD14,LBP,CFH,C2,PPBP,PGLYRP2,KNG1,C8G		bta04610	Complement and coagulation cascades	9	78	2.32e-13	FGA,A2M,C4A,CFB,VTN,CFH,C2,KNG1,C8G
GO:0006956	Complement activation	5	62	0.0001	C4A,CFB,CFH,C2,C8G		bta05150	Staphylococcus aureus infection	5	92	1.97e-05	C4A,CFB,CFH,C2,LOC524810
GO:0006954	Inflammatory response	7	369	0.00048	THBS1,C4A,ITIH4,CD14,LBP,PPBP,KNG1		bta05322	Systemic lupus erythematosus	4	123	0.002	C4A,C2,C8G,LOC524810
GO:0006955	Immune response	10	1099	0.00048	FGA,C4A,CFB,CD14,VTN,LBP,CFH,C2,PPBP,C8G		bta05133	Pertussis	3	70	0.0084	C4A,CD14,C2
GO:0006959	Humoral immune response	6	192	0.00048	C4A,CFB,CFH,C2,PPBP,C8G		bta04064	NF-kappa B signaling pathway	3	101	0.0191	CD14,LBP,LOC524810
GO:0010951	Negative regulation of endopeptidase activity	6	209	0.00048	A2M,ITIH4,SERPINA3-7,FETUB,LOC506828,KNG1		bta05146	Amoebiasis	3	105	0.0191	CD14,C8G,LOC524810
GO:0045087	Innate immune response	8	559	0.00048	FGA,C4A,CFB,CD14,LBP,CFH,C2,C8G		bta04145	Phagosome	3	149	0.0414	THBS1,CD14,LOC524810
GO:0051707	Response to other organism	10	991	0.00048	FGA,C4A,CFB,CD14,LBP,CFH,C2,PPBP,PGLYRP2,C8G		bta05143	African trypanosomiasis	2	36	0.0425	KNG1,LOC524810
GO:0098542	Defense response to other organism	9	758	0.00048	FGA,C4A,CFB,CD14,LBP,CFH,C2,PGLYRP2,C8G		bta05152	Tuberculosis	3	171	0.0476	CD14,LBP,LOC524810
GO:0006957	Complement activation, alternative pathway	3	18	0.0017	CFB,CFH,C8G
GO:0002376	Immune system process	11	1806	0.0029	FGA,C4A,CFB,CD14,VTN,LBP,CFH,C2,PPBP,PGLYRP2,C8G
GO:0002684	Positive regulation of immune system process	7	652	0.0058	C4A,CFB,LBP,CFH,C2,MZB1,C8G
GO:0006958	Complement activation, classical pathway	3	35	0.0068	C4A,C2,C8G
GO:0002252	Immune effector process	6	471	0.0094	C4A,CFB,LBP,CFH,C2,C8G
